# Supplementary material for: Bacterial diversity and biopotentials of Hamtah glacier cryoconites, Himalaya
Source: Front Microbiol. 2024 May 1;15:1362678. doi: 10.3389/fmicb.2024.1362678 (PMC11094618; doi:10.3389/fmicb.2024.1362678)
Supplement: Supplementary file 2 [file Table_1.xlsx]

## Sheet: Sheet1
Supplementary Table 1. Elemental composition of Hamtah glacier cryoconites, Snout and glacier Nala (stream), Himalaya
			Others					Siderophiles					Chalcophiles								Lithophiles
Sample details	9Be	23Na	24Mg	31P	39K	44Ca	55Mn	57Fe	59Co	60Ni	65Cu	66Zn	75As	208Pb	209Bi	111Cd	7Li	51V	52Cr	85Rb	88Sr	133Cs	137Ba	238U	205Tl
	(mg/kg)	(mg/kg)	(mg/kg)	(mg/kg)	(mg/kg)	(mg/kg)	(mg/kg)	(mg/kg)	(mg/kg)	(mg/kg)	(mg/kg)	(mg/kg)	(mg/kg)	(mg/kg)	(mg/kg)	(mg/kg)	(mg/kg)	(mg/kg)	(mg/kg)	(mg/kg)	(mg/kg)	(mg/kg)	(mg/kg)	(mg/kg)	(mg/kg)
A2	0.45±0.01	354.8±3.30	8692±51.00	1061±56.68	10465±71.02	1989±11.37	337.2±1.17	6316±32.58	8.77±0.04	22.33±0.10	10.20±0.12	41.8±0.12	2.78±0.05	5.08±0.06	0.17±0.007	0.06±0.001	15.59±0.13	22.73±0.17	17.77±0.04	31.55±0.07	5.97±0.05	6.08±0.95	100.67±0.94	1.89±0.03	0.33±0.00
A4	0.31±0.01	294.8±2.83	8736±16.17	331±2.27	10501±24.00	2863±13.86	372.2±1.51	6588±28.87	9.51±0.01	23.67±0.11	26.0±0.00	45.0±0.31	3.63±0.02	6.63±0.06	0.23±0.002	0.08±0.002	16.81±0.14	25.51±0.09	18.25±0.02	33.83±0.11	5.89±0.04	4.61±0.03	78.31±0.43	2.49±0.01	0.37±0.01
A5	0.41±0.01	324.6±2.43	8842±78.01	1151±16.73	11367±126.69	2533±41.04	552.4±6.67	6422±161.46	8.32±0.12	20.69±0.12	9.40±0.12	42.6±0.00	6.45±0.11	3.43±0.04	0.11±0.002	0.06±0.003	19.54±0.09	24.43±0.06	18.02±0.07	36.97±0.50	5.89±0.05	5.32±0.03	103.71±1.52	2.86±0.06	0.42±0.00
C	0.26±0.01	394.6±3.61	7954±69.90	983±5.03	9975±107.5	2411±26.23	426.0±4.72	5828±51.94	7.76±0.08	18.91±0.25	12.80±0.12	37.2±0.12	2.2±0.02	3.63±0.06	0.10±0.004	0.06±0.001	16.13±0.13	19.31±0.34	14.67±0.12	31.13±0.50	5.25±0.08	6.92±0.51	77.85±0.96	2.53±0.04	0.34±0.01
C1	0.28±0.00	341.6±3.06	8814±12.06	346±3.33	10731±49.76	3165±25.79	378.01.39	6374±46.88	8.07±0.03	19.45±0.09	74.20±0.42	41.2±0.12	5.96±0.02	6.34±0.07	0.52±0.007	0.08±0.001	17.79±0.08	23.45±0.15	16.84±0.11	33.71±0.18	6.94±0.04	5.23±0.06	112.91±0.82	2.49±0.01	0.39±0.01
D	0.22±0.01	323.8±2.66	6190±17.24	1044±6.45	7789±20.88	2257±15.62	259.6±1.40	4564±38.63	5.84±0.07	14.52±0.09	32.80±0.35	27.8±0.20	4.58±0.05	3.33±0.02	0.13±0.001	0.06±0.003	10.90±0.12	17.09±0.07	25.07±1.37	23.93±0.16	5.65±0.03	9.89±0.17	66.11±0.58	2.19±0.04	0.27±0.00
D1	0.4±0.01	256.0±3.60	6436±83.16	593±9.24	7921±71.02	1595±12.13	300.4±3.61	4924±51.63	6.68±0.07	16.93±0.15	45.00±0.61	29.4±0.31	5.05±0.07	4.19±0.05	0.19±0.003	0.06±0.001	11.75±0.06	21.73±0.26	17.33±0.68	24.73±0.32	5.85±0.13	9.88±0.49	83.21±0.87	2.69±0.02	0.29±0.01
CRY G	0.34±0.01	380.6±3.95	10906±101.0	787±11.43	13797±161.2	1921±1.17	401.6±1.93	7908±72.58	10.31±0.12	23.73±0.24	15.4±0.12	49.80±0.12	5.56±0.05	6.42±0.02	0.22±0.002	0.06±0.002	20.56±0.15	32.73±0.27	22.03±0.06	44.13±0.26	7.29±0.07	7.1±0.00	140.67±0.093	5.17±0.06	0.52±0.00
Snout	0.14±0.01	189.0±5.54	3706±44.56	484±13.83	4857±85.82	1061±19.19	142±1.53	2452±30.20	3.56±0.06	8.35±0.23	4.00±0.00	16.00±0.23	2.68±0.08	1.6±0.02	0.24±0.003	0.02±0.001	31.46±0.51	21.13±0.47	17.62±0.22	16.28±0.29	3.54±0.07	7.32±0.12	56.47±2.96	1.62±0.04	0.21±0.00
C1 Streak	0.33±0.01	339.4±6.42	11580±130.4	892±19.84	15031±179.0	1965±20.82	448.4±1.72	8082±80.11	11.33±0.12	25.97±0.37	41.2±0.20	49.00±0.58	2.90±0.05	4.22±0.02	0.18±0.00	0.06±0.004	25.32±0.44	23.63±0.37	20.19±0.16	46.23±0.22	5.7±0.02	7.08±0.21	130.03±1.20	2.61±0.02	0.59±0.00
B Stream	0.40±0.01	440.4±2.04	14700±34.95	764±3.83	19957±108.9	1531±5.02	569.2±3.80	10496±55.08	15.77±0.10	37.73±0.03	9.00±0.12	61.00±.23	1.13±0.05	4.05±0.0	0.07±0.00	0.04±0.001	30.62±0.12	31.55±0.01	26.89±0.14	58.21±0.05	3.64±0.01	7.68±0.00	136.85±0.57	2.16±0.00	0.69±0.00
Glacier Nala	0.17±0.01	178.6±2.32	3518±16.04	891±16.0	4517±44.29	1588±23.40	148±0.23	2446±30.00	4.45±0.06	8.94±0.10	5.6±0.12	16.00±0.20	16.64±0.18	1.62±0.00	0.51±0.002	0.03±0.002	29.08±0.30	19.75±0.30	16.67±0.09	15.12±0.06	3.22±0.03	6.81±0.05	78.61±3.22	3.00±0.04	0.18±0.00
Top	0.30±0.01	267.6±4.65	7758±47.00	432±5.06	10981±94.33	1122±10.28	359.4±3.18	6338±50.71	8.13±0.08	18.42±0.19	9.20±0.00	42.60±0.23	3.02±0.05	2.31±0.01	0.24±0.003	0.03±0.003	25.00±0.10	18.22±0.07	14.81±0.12	44.87±0.19	4.92±0.03	9.09±0.11	74.71±0.59	2.00±0.01	0.54±0.00
HB1	0.31±0.00	255.6±5.52	9242±100.4	634±13.93	12697±68.09	1377±11.5	393.2±0.87	7232±41.63	8.36±0.1	19.43±0.27	14.00±0.12	48.20±0.35	7.78±0.07	2.74±0.02	0.34±0.00	0.04±0.001	32.12±0.97	21.73±0.27	19.53±3.89	52.59±0.27	4.9±0.01	11.47±0.06	92.55±0.34	4.22±0.05	0.7±0.00
HB 2	0.26±0.01	232.8±0.72	7374±49.17	546±8.24	11003±55.08	1173±11.85	375.6±3.00	6334±28.73	7.48±0.03	16.86±0.04	9.60±0.12	44.00±0.31	2.98±0.04	2.14±0.02	0.49±0.004	0.02±0.001	30.52±0.30	28.23±0.97	33.57±0.91	49.71±0.22	3.67±0.03	10.87±0.07	76.09±0.45	2.28±0.02	0.69±0.01
HB 3	0.38±0.00	241.2±2.43	10328±98.17	982±11.91	15195±89.05	1663±12.21	419.6±0.70	8021±23.18	10.26±0.07	23.83±0.20	17.80±0.00	54.60±0.42	8.92±0.05	2.49±0.01	0.48±0.002	0.04±0.002	34.00±0.27	24.37±0.24	19.90±0.07	58.44±0.24	5.47±0.04	11.7±0.10	94.45±0.65	3.60±0.01	0.71±0.00
HB 4	0.22±0.01	181.2±2.08	5260±44.74	675±11.14	8087±42.57	1446±8.3	282±1.50	4466±35.12	5.1±0.09	12.27±0.12	8.40±0.12	33.00±0.31	3.10±0.03	1.81±0.01	0.38±0.004	0.03±0.001	21.84±0.19	34.59±0.48	28.85±0.19	36.49±0.31	3.67±0.02	7.54±0.02	55.53±.11	3.83±0.04	0.51±0.00
HB 5	0.12±0.00	96.2±0.58	1766±0.90	1154±19.4	2775±24.48	1903±13.11	131.8±0.60	1719±7.20	1.94±0.01	4.16±0.03	3.60±0.12	13.40±0.00	2.63±0.03	1.07±0.01	0.29±0.001	0.02±0.001	27.92±0.21	10.47±0.11	8.43±0.04	15.59±0.13	1.98±0.02	9.09±0.08	45.53±0.41	4.74±0.11	0.21±0.00
HB 6	0.14±0.00	165.0±4.95	2524±41.97	234±9.50	3941±39.34	2585±38.02	168.2±1.36	2344±26.10	2.81±0.03	6.28±0.03	5.20±0.00	19.60±0.31	2.11±0.05	1.46±0.02	0.28±0.008	0.03±0.00	12.81±0.38	14.29±0.18	12.06±0.08	21.81±0.31	2.77±0.05	8.08±0.68	61.75±1.26	2.29±0.03	0.31±0.00
