# Supplementary material for: Bacterial diversity and biopotentials of Hamtah glacier cryoconites, Himalaya
Source: Front Microbiol. 2024 May 1;15:1362678. doi: 10.3389/fmicb.2024.1362678 (PMC11094618; doi:10.3389/fmicb.2024.1362678)
Supplement: Supplementary file 6 [file Table_5.xlsx]

## Sheet: graph_level2
Supplementary Table 5. MiSeq dataset representing Non-culturable Bacteria of Hamtah glacier, Himalaya
Taxon	D	A5	B	D2	D1	G	C	A2	A	A4	B2	D3	A6	cryG	Glacier Snout	Glacier Nala	EHamtah	sum
Bacteria;__Proteobacteria;__Betaproteobacteria	0.445037	0.313233	0.410974	0.366781	0.430248	0.187403	0.438241	0.225392	0.303155	0.381973	0.396469	0.3379	0.4765	0.433538	0.473397	0.328973	0.300391	6.24961
Bacteria;__Bacteroidetes;__Sphingobacteriia	0.1256	0.149271	0.147758	0.113848	0.147022	0.168156	0.155336	0.139932	0.133978	0.138378	0.120272	0.191815	0.165929	0.136255	0.0989015	0.0734208	0.145971	2.35184
Bacteria;__Bacteroidetes;__Cytophagia	0.0817374	0.114221	0.117837	0.0630447	0.0771346	0.0684325	0.120718	0.0837372	0.0718332	0.138153	0.230346	0.106207	0.156179	0.194347	0.0174364	0.0162094	0.222633	1.88021
Bacteria;__Actinobacteria;__Actinobacteria	0.103653	0.0897469	0.110159	0.202377	0.13189	0.150851	0.104458	0.0595801	0.15178	0.116354	0.141936	0.0780315	0.0826568	0.07553	0.0379148	0.0243825	0.115065	1.77637
Bacteria;__Proteobacteria;__Alphaproteobacteria	0.0633386	0.0745898	0.0460678	0.0456505	0.049678	0.0809629	0.0576005	0.069183	0.053914	0.0296457	0.0399815	0.0957297	0.0240321	0.0346347	0.181247	0.276745	0.039428	1.26243
Bacteria;__Cyanobacteria;__Cyanobacteria	0.0410263	0.11934	0.0645207	0.028408	0.053595	0.0222295	0.0460254	0.320147	0.127987	0.0821417	0.0153549	0.0616438	0.0262888	0.044254	0.00150822	0.012685	0.0743572	1.14151
Bacteria;__Candidate_division_TM7;__	0.0144141	0.0487015	0.0407079	0.0369534	0.034521	0.220413	0.0335653	0.0534753	0.0680176	0.0487885	0.0223016	0.0454845	0.031867	0.0418357	0.00907922	1.51916e-05	0.0636407	0.813782
Bacteria;__Firmicutes;__Clostridia	0.0229934	0.00480901	0.011333	0.0698479	0.0265925	0.0156878	0.0101329	0.00782017	0.00972796	0.00621354	0.00125277	0.0139608	0.00296005	0.00435285	0.00166203	3.03831e-05	0.00526682	0.214644
Bacteria;__Deinococcus-Thermus;__Deinococci	0.00915874	0.0230504	0.0150554	0.0115747	0.0108489	0.0272634	0.0124678	0.00653928	0.0325177	0.00567854	0.00417026	0.0184424	0.00427889	0.0155037	0.00130741	0	0.0160565	0.213914
Bacteria;__Bacteroidetes;__Flavobacteriia	0.0218854	0.0103024	0.0151168	0.00554371	0.00879899	0.00133292	0.00157945	0.00956547	0.0139213	0.0362347	0.0096328	0.00809234	0.0168713	0.00588441	0.0151548	0.0264333	0.00365751	0.210008
Bacteria;__Proteobacteria;__Gammaproteobacteria	0.00618037	0.00250032	0.00171098	0.00539661	0.00259239	0.00210336	0.00338018	0.00259174	0.00274779	0.00300352	0.00300778	0.00856587	0.00220783	0.00464841	0.0549154	0.0587306	0.000914378	0.165198
Bacteria;__Armatimonadetes;__Armatimonadia	0.00164674	0.0208695	0.00508389	0.00421064	0.00199948	0.0231181	0.00668406	0.00471907	0.0123325	0.002553	0.0052876	0.0120666	0.00164122	0.00432598	0.005157	0	0.00314546	0.114841
Bacteria;__Acidobacteria;__Acidobacteria	0.00434049	0.0100287	0.00559903	0.0038475	0.00428911	0.0121381	0.00135055	0.00900368	0.00346404	0.0032851	0.00351002	0.00469305	0.0023446	0.00112852	0.0166929	0.0140218	0.00387696	0.103614
Bacteria;__Proteobacteria;__Deltaproteobacteria	0.0105615	0.00349497	0.00199308	0.00783749	0.00322945	0.0106681	0.00135818	0.00265916	0.00351613	0.00203207	0.000694104	0.00331473	0.00210037	0.000564258	0.00464001	0.0131559	0.001463	0.0732825
Bacteria;__Gemmatimonadetes;__Gemmatimonadetes	0.00550947	0.00166992	0.00144728	0.00694112	0.00266177	0.00190012	0.00153367	0.00106366	0.00227897	0.000896364	0.00269177	0.00243531	0.000625226	0.000752344	0.0107626	0.0181691	0.000512051	0.0618508
Bacteria;__Planctomycetes;__Planctomycetacia	0.00328332	0.00122278	0.000637786	0.000602177	0.000971358	0.000255239	0.000877474	0.000239699	0.00136738	0.000206492	0.000135435	0.00153053	0.000195383	0.000214956	0.0126084	0.0269195	0.000256026	0.0515239
Bacteria;__Candidate_division_OD1;__	0.00193137	0.000428887	0.000134916	0.000266613	0.000277531	0.00294943	0.000206016	0.000711605	0.00235711	0.000300352	0.000276513	0.00273127	7.81532e-05	5.37389e-05	0.0066823	0.0248078	0.000219451	0.0444131
Bacteria;__Firmicutes;__Bacilli	0.00310035	0.00751008	0.0005274	0.00115379	0.00168411	0.000269419	0.00126661	0.000479397	0.00119809	0.00183027	0.000722319	0.00119229	0.00151422	0.000295564	0	0.00762617	0.000585202	0.0309553
Bacteria;__Cyanobacteria;__Melainabacteria	0	0	0	0.000179274	1.89226e-05	5.67199e-05	7.63021e-06	0	2.60454e-05	0	1.12862e-05	0	0	2.68694e-05	0.0104593	0.0127001	0	0.0234862
Bacteria;__Armatimonadetes;__Chthonomonadetes	0.00374075	0.00185243	0.000999608	0.00111702	0.000801055	0.000567199	0.00119031	0.00077153	0.00222688	0.000633556	0.000513524	0.00292576	0.000468919	0.00102104	0	0	0.000731502	0.0195611
Bacteria;__WCHB1-60;__	0.000264292	0.000237257	0.000165579	0.0111518	0.00141288	0.00201828	0.000129714	2.99623e-05	0.000104182	0.000112632	0.000169294	0.000414341	7.81532e-05	0.000107478	0.00252936	0	0.000548627	0.0194738
Bacteria;__Actinobacteria;__Acidimicrobiia	0.00250061	0.000109503	0.000153314	0.000289597	0.000321683	1.89066e-05	7.63021e-05	0.000149812	0.000234409	3.2851e-05	0.000112862	0.000202943	0	2.68694e-05	0.00739155	0.00452709	0	0.0161483
Bacteria;__Proteobacteria;__SC3-20	0	0	0	0	0	0	0	0	0	0	0	0	0	0	0.00379404	0.00993528	0	0.0137293
Bacteria;__Proteobacteria;__Epsilonproteobacteria	8.13206e-05	1.82505e-05	6.13256e-05	0.00109863	0.00015138	3.78133e-05	6.10417e-05	1.49812e-05	0.000130227	3.2851e-05	1.69294e-05	2.53678e-05	8.79224e-05	0	0.00182439	0.00789961	0	0.011542
Bacteria;__BD1-5;__	6.09905e-05	3.6501e-05	2.45302e-05	5.51613e-05	4.41526e-05	1.89066e-05	4.57813e-05	1.49812e-05	5.20908e-05	4.69301e-06	1.69294e-05	8.45594e-06	0	0	0.00278572	0.00771732	0	0.0108862
Bacteria;__Verrucomicrobia;__Verrucomicrobiae	0.000945353	1.82505e-05	1.22651e-05	9.19354e-05	1.89226e-05	0	0	1.49812e-05	3.90681e-05	4.69301e-06	5.64312e-06	0	0	0	0.00391368	0.00521071	0	0.0102755
Bacteria;__Chloroflexi;__KD4-96	0.00252094	0.000164255	6.13256e-06	0.000124113	6.93827e-05	2.36333e-05	6.10417e-05	9.73775e-05	0	1.4079e-05	5.64312e-05	8.45594e-06	4.88458e-05	2.68694e-05	0.00238837	0.00451189	7.31502e-05	0.010195
Bacteria;__Actinobacteria;__Thermoleophilia	0.00225665	0.000264632	4.90605e-05	0.000124113	0.000214456	0	7.63021e-05	8.9887e-05	0.000260454	0.000164255	0.000101576	0.00027059	6.83841e-05	0	0.00424267	0.000562088	0	0.00874511
Bacteria;__Bacteroidetes;__vadinHA17	0.00478775	2.73758e-05	1.22651e-05	0.00124573	0.00171564	0	2.28906e-05	1.49812e-05	0	9.38601e-06	0	8.45594e-06	0	0	4.27257e-06	0	0	0.00784875
Bacteria;__Chloroflexi;__Chloroflexia	0.000345613	7.3002e-05	0.000392484	6.89516e-05	5.67677e-05	0	5.34115e-05	2.99623e-05	1.30227e-05	9.38601e-06	0.000118505	8.45594e-05	1.95383e-05	0	0	0.00600067	0	0.00726587
Bacteria;__Verrucomicrobia;__Opitutae	0.00118931	3.6501e-05	6.13256e-06	0.000988306	8.83052e-05	4.72666e-06	0	0	0.000182318	2.3465e-05	3.38587e-05	6.76476e-05	2.93075e-05	0	0.0019782	0.00224835	0	0.00687644
No blast hit;Other;Othe	0.000335448	0.000164255	0.000355689	0.000202258	0.000195533	0.000259966	0.000495964	0.000239699	0.000156272	0.000333203	0.000242654	0.000346694	0.000293075	0.000429911	0.00194829	1.51916e-05	0.000475476	0.00648958
Bacteria;__Cyanobacteria;__ML635J-21	0.000162641	4.56263e-05	2.45302e-05	0.000216048	6.30752e-05	0.000297779	0	3.74529e-05	0	2.3465e-05	2.25725e-05	0.000160663	1.95383e-05	5.37389e-05	0.000538344	0.00445113	0	0.0061166
Bacteria;__Verrucomicrobia;__Spartobacteria	0.000182971	9.12525e-06	6.13256e-06	0.000174677	6.93827e-05	2.36333e-05	0	0	0	0	1.69294e-05	1.69119e-05	9.76915e-06	0	0.00195257	0.00357002	7.31502e-05	0.00610527
Bacteria;__Acidobacteria;__Holophagae	0.00167724	4.56263e-05	5.51931e-05	0.000353951	0.000397374	1.418e-05	7.63021e-06	3.74529e-05	0	9.85531e-05	1.69294e-05	4.22797e-05	9.76915e-05	0	0.000871605	0.00109379	0	0.0048095
Bacteria;__Planctomycetes;__Phycisphaerae	0.00236846	7.3002e-05	6.13256e-06	0.00114919	0.000605522	1.89066e-05	5.34115e-05	9.73775e-05	6.51135e-05	5.63161e-05	2.25725e-05	0.000101471	1.95383e-05	5.37389e-05	0	0	0.000109725	0.00480048
Bacteria;__Verrucomicrobia;__OPB35_soil_group	0.000477759	0	0	8.73387e-05	6.93827e-05	0	0	7.49058e-06	0	0	1.12862e-05	0	1.95383e-05	0	0	0.00369155	0	0.00436435
Bacteria;__Firmicutes;__Negativicutes	0.000538749	3.6501e-05	0.000141049	0.00245468	0.000454141	6.61732e-05	0.000183125	2.99623e-05	5.20908e-05	5.63161e-05	5.64312e-06	0.000109927	6.83841e-05	0	1.28177e-05	0	0.0001463	0.00435586
Bacteria;__Proteobacteria;__TA18	0	0	0	0	6.30752e-06	0	0	0	0	0	0	0	0	0	0.00405894	0	0	0.00406525
Bacteria;__Actinobacteria;__Coriobacteriia	0.000731886	0	2.45302e-05	0.00153072	0.00121735	6.61732e-05	0	0	0	9.38601e-06	2.82156e-05	8.45594e-06	0	0	0	0	0	0.00361672
Bacteria;__Bacteroidetes;__WCHB1-32	0.00182971	9.12525e-06	3.67954e-05	0.000717096	0.000567677	9.45331e-06	1.52604e-05	0	0	0	0	5.07357e-05	0	0	8.54515e-06	0	0	0.0032444
Bacteria;__Armatimonadetes;__	0.000721721	6.38768e-05	6.74582e-05	0.000436693	0.000996588	4.72666e-06	0.000106823	2.99623e-05	0	6.10091e-05	1.12862e-05	2.53678e-05	9.76915e-06	2.68694e-05	0	0	0	0.00256215
Bacteria;__Bacteroidetes;__Bacteroidia	0.00109783	4.56263e-05	0.000159447	0.000229839	0.000346913	7.08999e-05	3.05208e-05	4.49435e-05	5.20908e-05	9.38601e-06	3.38587e-05	5.07357e-05	0	2.68694e-05	4.27257e-06	0	0.000109725	0.00231296
Bacteria;__Chloroflexi;__Anaerolineae	0.0016874	0	0	0	0.000302761	0	7.63021e-06	7.49058e-06	0	0	3.38587e-05	1.69119e-05	9.76915e-06	0	0	0	0	0.00206582
Bacteria;__WD272;__	0	0.000848649	1.22651e-05	0	3.78451e-05	4.72666e-05	6.86719e-05	0.000217227	0	3.2851e-05	0.000129792	0.00054118	3.90766e-05	0	0	0	3.65751e-05	0.0020114
Bacteria;__TM6;__	0.000304952	0.000118628	0.000220772	7.35483e-05	0.000315376	9.45331e-06	9.91927e-05	6.74152e-05	3.90681e-05	0.000305045	1.12862e-05	4.22797e-05	0.000146537	0	0	0	0	0.00175356
Bacteria;__Planctomycetes;__vadinHA49	0.000447264	2.73758e-05	0	0	0	0	0	7.49058e-05	2.60454e-05	0	0	5.07357e-05	0	0	6.83612e-05	0.00097226	0	0.00166695
Bacteria;__Nitrospirae;__Nitrospira	0.000162641	4.56263e-05	4.29279e-05	2.75806e-05	8.19977e-05	4.72666e-06	7.63021e-05	2.24717e-05	0	3.75441e-05	1.69294e-05	9.30154e-05	4.88458e-05	2.68694e-05	0	0.000957069	0	0.00164455
Bacteria;__Chloroflexi;__P2-11E	3.04952e-05	0	0	0	0	4.72666e-06	0	0	0	0	0	0	0	0	0	0.00159511	0	0.00163034
Bacteria;__Bacteroidetes;__BSV13	0.000203302	0	0	0.000928548	0.000309068	2.36333e-05	0	7.49058e-06	0	0	0	0	0	0	0	0	0	0.00147204
Bacteria;__SM2F11;__	6.09905e-05	2.73758e-05	0	4.59677e-06	0	6.14465e-05	0	0.000936323	5.20908e-05	4.22371e-05	0	4.22797e-05	9.76915e-06	0	0	0	0	0.00123711
Bacteria;__Chloroflexi;__Ktedonobacteria	4.06603e-05	0.000164255	4.29279e-05	0	8.19977e-05	2.83599e-05	7.63021e-06	1.49812e-05	6.51135e-05	9.38601e-06	0.000101576	0.000143751	2.93075e-05	2.68694e-05	0.000106814	0	7.31502e-05	0.00093678
Bacteria;__Chloroflexi;__JG30-KF-CM66	0.000508254	7.3002e-05	0	4.59677e-06	6.30752e-06	0	0.000144974	0	6.51135e-05	9.38601e-06	5.64312e-06	0	3.90766e-05	0	0	0	0	0.000856354
Bacteria;__Firmicutes;__OPB54	7.11556e-05	0.00019163	0	0.000101129	0.000233378	0	0.000106823	2.24717e-05	0	3.75441e-05	0	8.45594e-06	0	0	0	0	0	0.000772588
Bacteria;__Chloroflexi;__Thermomicrobia	0.000396438	5.47515e-05	6.13256e-06	0	4.41526e-05	0	0	0	3.90681e-05	1.8772e-05	1.69294e-05	8.45594e-05	0	0	0	0	0	0.000660804
Bacteria;__Firmicutes;__Erysipelotrichia	0.000142311	1.82505e-05	1.22651e-05	0.000248226	0.00010092	4.72666e-06	7.63021e-06	0	0	9.38601e-06	5.64312e-06	8.45594e-06	0	0	4.27257e-06	1.51916e-05	0	0.000577279
Bacteria;__Candidate_division_BRC1;__	5.08254e-05	9.12525e-06	3.67954e-05	1.37903e-05	0.00010092	0	1.52604e-05	0	0	4.22371e-05	1.12862e-05	8.45594e-06	4.88458e-05	0	0	0	3.65751e-05	0.000374117
Bacteria;__Elusimicrobia;__Elusimicrobia	9.14857e-05	0	1.22651e-05	0.000124113	3.15376e-05	0	0	0	0	0	1.12862e-05	1.69119e-05	0	0	0	0	0	0.000287599
Bacteria;__Fibrobacteres;__Fibrobacteria	0.000274457	0	0	0	1.2615e-05	0	0	0	0	0	0	0	0	0	0	0	0	0.000287072
Bacteria;__Candidate_division_OP11;__	0.000213467	9.12525e-06	0	0	0	2.36333e-05	0	0	1.30227e-05	0	0	0	0	0	2.56354e-05	0	0	0.000284883
Bacteria;__SHA-109;__	0	1.82505e-05	2.45302e-05	0	0	3.30866e-05	0	7.49058e-06	0	0	0	8.45594e-05	0	0	0	0	0.000109725	0.000277643
Bacteria;__Chloroflexi;__TK10	0.000233797	0	6.13256e-06	0	0	0	1.52604e-05	0	0	4.69301e-06	0	0	0	0	0	0	0	0.000259883
Bacteria;__Chloroflexi;__Caldilineae	0.000213467	0	6.13256e-06	0	6.30752e-06	0	7.63021e-06	7.49058e-06	0	0	1.69294e-05	0	0	0	0	0	0	0.000257957
Bacteria;__Chlorobi;__Chlorobia	0.000203302	0	0	0	0	0	0	0	0	4.69301e-06	0	0	0	0	0	0	3.65751e-05	0.00024457
Others	0	3.6501e-05	2.45302e-05	2.29839e-05	8.19977e-05	1.418e-05	7.63021e-06	0	0	9.38601e-06	5.64312e-06	8.45594e-06	0	2.68694e-05	4.27257e-06	0	0	0.00024245
Bacteria;__Caldiserica;__Caldisericia	0	0	0	6.89516e-05	0.000170303	0	0	0	0	0	0	0	0	0	0	0	0	0.000239255
Bacteria;__Chlamydiae;__Chlamydiae	0.000121981	9.12525e-06	6.13256e-06	0	1.2615e-05	0	7.63021e-06	0	0	9.38601e-06	0	8.45594e-06	9.76915e-06	0	0	0	0	0.000185095
Bacteria;__Actinobacteria;__MB-A2-108	0.000152476	0	0	0	1.89226e-05	0	0	0	0	0	0	0	0	0	0	0	0	0.000171399
Bacteria;__Planctomycetes;__Pla4_lineage	3.04952e-05	1.82505e-05	1.22651e-05	0	2.52301e-05	4.72666e-06	0	0	0	3.75441e-05	0	0	9.76915e-06	0	0	0	0	0.000138281
Bacteria;__Spirochaetae;__Spirochaetes	0	0	6.13256e-06	9.19354e-06	3.78451e-05	4.72666e-06	7.63021e-06	7.49058e-06	0	9.38601e-06	5.64312e-06	2.53678e-05	0	0	8.54515e-06	0	0	0.000121961
Bacteria;__Fusobacteria;__Fusobacteriia	0	0	6.74582e-05	0	0	0	0	0	0	0	0	0	0	0	0	0	0	6.74582e-05
Bacteria;__Chloroflexi;__Gitt-GS-136	4.06603e-05	0	6.13256e-06	0	0	0	0	0	0	0	0	0	0	0	0	0	0	4.67929e-05
Bacteria;__Candidate_division_KB1;__	0	0	1.83977e-05	0	6.30752e-06	0	0	0	0	4.69301e-06	0	1.69119e-05	0	0	0	0	0	4.63101e-05
Bacteria;__Deferribacteres;__Deferribacteres	0	0	0	0	6.30752e-06	0	2.28906e-05	0	0	0	0	1.69119e-05	0	0	0	0	0	4.611e-05
Bacteria;__Chloroflexi;__SHA-26	1.01651e-05	0	0	0	1.2615e-05	0	0	7.49058e-06	0	0	5.64312e-06	0	0	0	8.54515e-06	0	0	4.4459e-05
Bacteria;__Chlorobi;__Ignavibacteria	2.03302e-05	0	6.13256e-06	0	0	0	0	0	0	4.69301e-06	0	0	0	0	0	0	0	3.11557e-05
Bacteria;__Chloroflexi;__S085	3.04952e-05	0	0	0	0	0	0	0	0	0	0	0	0	0	0	0	0	3.04952e-05
Bacteria;__Candidate_division_OP3;__	1.01651e-05	0	0	0	0	4.72666e-06	0	0	0	0	5.64312e-06	8.45594e-06	0	0	0	0	0	2.89908e-05
Bacteria;__Bacteroidetes;__VC2.1_Bac22	1.01651e-05	0	0	0	6.30752e-06	0	0	0	0	0	0	8.45594e-06	0	0	0	0	0	2.49285e-05
Bacteria;__Chloroflexi;__	2.03302e-05	0	0	0	0	0	0	0	0	0	0	0	0	0	0	0	0	2.03302e-05
Bacteria;__Lentisphaerae;__Lentisphaeria	0	9.12525e-06	0	0	0	4.72666e-06	0	0	0	4.69301e-06	0	0	0	0	0	0	0	1.85449e-05
Bacteria;__Synergistetes;__Synergistia	0	0	0	0	0	0	0	0	1.30227e-05	0	0	0	0	0	0	0	0	1.30227e-05
Bacteria;__Bacteroidetes;__BD2-2	0	0	0	0	6.30752e-06	4.72666e-06	0	0	0	0	0	0	0	0	0	0	0	1.10342e-05
Bacteria;__Candidate_division_WS3;__	0	0	6.13256e-06	0	0	4.72666e-06	0	0	0	0	0	0	0	0	0	0	0	1.08592e-05
Bacteria;__Bacteroidetes;__SM1A07	0	0	0	0	0	0	0	7.49058e-06	0	0	0	0	0	0	0	0	0	7.49058e-06
Bacteria;__Actinobacteria;__OPB41	0	0	0	0	6.30752e-06	0	0	0	0	0	0	0	0	0	0	0	0	6.30752e-06
Bacteria;__Lentisphaerae;__c5LKS8	0	0	0	0	6.30752e-06	0	0	0	0	0	0	0	0	0	0	0	0	6.30752e-06
Bacteria;__Actinobacteria;__Rubrobacteria	0	0	0	0	0	0	0	0	0	0	5.64312e-06	0	0	0	0	0	0	5.64312e-06
Bacteria;__Chloroflexi;__SAR202_clade	0	0	0	0	0	4.72666e-06	0	0	0	0	0	0	0	0	0	0	0	4.72666e-06
Bacteria;__Planctomycetes;__OM190	0	0	0	0	0	0	0	0	0	4.69301e-06	0	0	0	0	0	0	0	4.69301e-06
Bacteria;__Thermotogae;__Thermotogae	0	0	0	0	0	0	0	0	0	4.69301e-06	0	0	0	0	0	0	0	4.69301e-06

## Sheet: level2
						Supplementary Table 5. MiSeq 16S RNA gene Sequence dataset representing Non-culturable Bacteria of Hamtah glacier, Himalaya
Taxon	D	A5	B	D2	D1	G	C	A2	A	A4	B2	D3	A6	cryG	Glacier Snout	Glacier Nala	EHamtah
Bacteria;__Acidobacteria;__Acidobacteria	0.00434049	0.0100287	0.00559903	0.0038475	0.00428911	0.0121381	0.00135055	0.00900368	0.00346404	0.0032851	0.00351002	0.00469305	0.0023446	0.00112852	0.0166929	0.0140218	0.00387696
Bacteria;__Acidobacteria;__Holophagae	0.00167724	4.56263e-05	5.51931e-05	0.000353951	0.000397374	1.418e-05	7.63021e-06	3.74529e-05	0	9.85531e-05	1.69294e-05	4.22797e-05	9.76915e-05	0	0.000871605	0.00109379	0
Bacteria;__Actinobacteria;__Acidimicrobiia	0.00250061	0.000109503	0.000153314	0.000289597	0.000321683	1.89066e-05	7.63021e-05	0.000149812	0.000234409	3.2851e-05	0.000112862	0.000202943	0	2.68694e-05	0.00739155	0.00452709	0
Bacteria;__Actinobacteria;__Actinobacteria	0.103653	0.0897469	0.110159	0.202377	0.13189	0.150851	0.104458	0.0595801	0.15178	0.116354	0.141936	0.0780315	0.0826568	0.07553	0.0379148	0.0243825	0.115065
Bacteria;__Actinobacteria;__Coriobacteriia	0.000731886	0	2.45302e-05	0.00153072	0.00121735	6.61732e-05	0	0	0	9.38601e-06	2.82156e-05	8.45594e-06	0	0	0	0	0
Bacteria;__Actinobacteria;__MB-A2-108	0.000152476	0	0	0	1.89226e-05	0	0	0	0	0	0	0	0	0	0	0	0
Bacteria;__Actinobacteria;__OPB41	0	0	0	0	6.30752e-06	0	0	0	0	0	0	0	0	0	0	0	0
Bacteria;__Actinobacteria;__Rubrobacteria	0	0	0	0	0	0	0	0	0	0	5.64312e-06	0	0	0	0	0	0
Bacteria;__Actinobacteria;__Thermoleophilia	0.00225665	0.000264632	4.90605e-05	0.000124113	0.000214456	0	7.63021e-05	8.9887e-05	0.000260454	0.000164255	0.000101576	0.00027059	6.83841e-05	0	0.00424267	0.000562088	0
Bacteria;__Armatimonadetes;__	0.000721721	6.38768e-05	6.74582e-05	0.000436693	0.000996588	4.72666e-06	0.000106823	2.99623e-05	0	6.10091e-05	1.12862e-05	2.53678e-05	9.76915e-06	2.68694e-05	0	0	0
Bacteria;__Armatimonadetes;__Armatimonadia	0.00164674	0.0208695	0.00508389	0.00421064	0.00199948	0.0231181	0.00668406	0.00471907	0.0123325	0.002553	0.0052876	0.0120666	0.00164122	0.00432598	0.005157	0	0.00314546
Bacteria;__Armatimonadetes;__Chthonomonadetes	0.00374075	0.00185243	0.000999608	0.00111702	0.000801055	0.000567199	0.00119031	0.00077153	0.00222688	0.000633556	0.000513524	0.00292576	0.000468919	0.00102104	0	0	0.000731502
Bacteria;__BD1-5;__	6.09905e-05	3.6501e-05	2.45302e-05	5.51613e-05	4.41526e-05	1.89066e-05	4.57813e-05	1.49812e-05	5.20908e-05	4.69301e-06	1.69294e-05	8.45594e-06	0	0	0.00278572	0.00771732	0
Bacteria;__Bacteroidetes;__BD2-2	0	0	0	0	6.30752e-06	4.72666e-06	0	0	0	0	0	0	0	0	0	0	0
Bacteria;__Bacteroidetes;__BSV13	0.000203302	0	0	0.000928548	0.000309068	2.36333e-05	0	7.49058e-06	0	0	0	0	0	0	0	0	0
Bacteria;__Bacteroidetes;__Bacteroidia	0.00109783	4.56263e-05	0.000159447	0.000229839	0.000346913	7.08999e-05	3.05208e-05	4.49435e-05	5.20908e-05	9.38601e-06	3.38587e-05	5.07357e-05	0	2.68694e-05	4.27257e-06	0	0.000109725
Bacteria;__Bacteroidetes;__Cytophagia	0.0817374	0.114221	0.117837	0.0630447	0.0771346	0.0684325	0.120718	0.0837372	0.0718332	0.138153	0.230346	0.106207	0.156179	0.194347	0.0174364	0.0162094	0.222633
Bacteria;__Bacteroidetes;__Flavobacteriia	0.0218854	0.0103024	0.0151168	0.00554371	0.00879899	0.00133292	0.00157945	0.00956547	0.0139213	0.0362347	0.0096328	0.00809234	0.0168713	0.00588441	0.0151548	0.0264333	0.00365751
Bacteria;__Bacteroidetes;__SM1A07	0	0	0	0	0	0	0	7.49058e-06	0	0	0	0	0	0	0	0	0
Bacteria;__Bacteroidetes;__Sphingobacteriia	0.1256	0.149271	0.147758	0.113848	0.147022	0.168156	0.155336	0.139932	0.133978	0.138378	0.120272	0.191815	0.165929	0.136255	0.0989015	0.0734208	0.145971
Bacteria;__Bacteroidetes;__VC2.1_Bac22	1.01651e-05	0	0	0	6.30752e-06	0	0	0	0	0	0	8.45594e-06	0	0	0	0	0
Bacteria;__Bacteroidetes;__WCHB1-32	0.00182971	9.12525e-06	3.67954e-05	0.000717096	0.000567677	9.45331e-06	1.52604e-05	0	0	0	0	5.07357e-05	0	0	8.54515e-06	0	0
Bacteria;__Bacteroidetes;__vadinHA17	0.00478775	2.73758e-05	1.22651e-05	0.00124573	0.00171564	0	2.28906e-05	1.49812e-05	0	9.38601e-06	0	8.45594e-06	0	0	4.27257e-06	0	0
Bacteria;__Caldiserica;__Caldisericia	0	0	0	6.89516e-05	0.000170303	0	0	0	0	0	0	0	0	0	0	0	0
Bacteria;__Candidate_division_BRC1;__	5.08254e-05	9.12525e-06	3.67954e-05	1.37903e-05	0.00010092	0	1.52604e-05	0	0	4.22371e-05	1.12862e-05	8.45594e-06	4.88458e-05	0	0	0	3.65751e-05
Bacteria;__Candidate_division_KB1;__	0	0	1.83977e-05	0	6.30752e-06	0	0	0	0	4.69301e-06	0	1.69119e-05	0	0	0	0	0
Bacteria;__Candidate_division_OD1;__	0.00193137	0.000428887	0.000134916	0.000266613	0.000277531	0.00294943	0.000206016	0.000711605	0.00235711	0.000300352	0.000276513	0.00273127	7.81532e-05	5.37389e-05	0.0066823	0.0248078	0.000219451
Bacteria;__Candidate_division_OP11;__	0.000213467	9.12525e-06	0	0	0	2.36333e-05	0	0	1.30227e-05	0	0	0	0	0	2.56354e-05	0	0
Bacteria;__Candidate_division_OP3;__	1.01651e-05	0	0	0	0	4.72666e-06	0	0	0	0	5.64312e-06	8.45594e-06	0	0	0	0	0
Bacteria;__Candidate_division_TM7;__	0.0144141	0.0487015	0.0407079	0.0369534	0.034521	0.220413	0.0335653	0.0534753	0.0680176	0.0487885	0.0223016	0.0454845	0.031867	0.0418357	0.00907922	1.51916e-05	0.0636407
Bacteria;__Candidate_division_WS3;__	0	0	6.13256e-06	0	0	4.72666e-06	0	0	0	0	0	0	0	0	0	0	0
Bacteria;__Chlamydiae;__Chlamydiae	0.000121981	9.12525e-06	6.13256e-06	0	1.2615e-05	0	7.63021e-06	0	0	9.38601e-06	0	8.45594e-06	9.76915e-06	0	0	0	0
Bacteria;__Chlorobi;__Chlorobia	0.000203302	0	0	0	0	0	0	0	0	4.69301e-06	0	0	0	0	0	0	3.65751e-05
Bacteria;__Chlorobi;__Ignavibacteria	2.03302e-05	0	6.13256e-06	0	0	0	0	0	0	4.69301e-06	0	0	0	0	0	0	0
Bacteria;__Chloroflexi;__	2.03302e-05	0	0	0	0	0	0	0	0	0	0	0	0	0	0	0	0
Bacteria;__Chloroflexi;__Anaerolineae	0.0016874	0	0	0	0.000302761	0	7.63021e-06	7.49058e-06	0	0	3.38587e-05	1.69119e-05	9.76915e-06	0	0	0	0
Bacteria;__Chloroflexi;__Caldilineae	0.000213467	0	6.13256e-06	0	6.30752e-06	0	7.63021e-06	7.49058e-06	0	0	1.69294e-05	0	0	0	0	0	0
Bacteria;__Chloroflexi;__Chloroflexia	0.000345613	7.3002e-05	0.000392484	6.89516e-05	5.67677e-05	0	5.34115e-05	2.99623e-05	1.30227e-05	9.38601e-06	0.000118505	8.45594e-05	1.95383e-05	0	0	0.00600067	0
Bacteria;__Chloroflexi;__Gitt-GS-136	4.06603e-05	0	6.13256e-06	0	0	0	0	0	0	0	0	0	0	0	0	0	0
Bacteria;__Chloroflexi;__JG30-KF-CM66	0.000508254	7.3002e-05	0	4.59677e-06	6.30752e-06	0	0.000144974	0	6.51135e-05	9.38601e-06	5.64312e-06	0	3.90766e-05	0	0	0	0
Bacteria;__Chloroflexi;__KD4-96	0.00252094	0.000164255	6.13256e-06	0.000124113	6.93827e-05	2.36333e-05	6.10417e-05	9.73775e-05	0	1.4079e-05	5.64312e-05	8.45594e-06	4.88458e-05	2.68694e-05	0.00238837	0.00451189	7.31502e-05
Bacteria;__Chloroflexi;__Ktedonobacteria	4.06603e-05	0.000164255	4.29279e-05	0	8.19977e-05	2.83599e-05	7.63021e-06	1.49812e-05	6.51135e-05	9.38601e-06	0.000101576	0.000143751	2.93075e-05	2.68694e-05	0.000106814	0	7.31502e-05
Bacteria;__Chloroflexi;__P2-11E	3.04952e-05	0	0	0	0	4.72666e-06	0	0	0	0	0	0	0	0	0	0.00159511	0
Bacteria;__Chloroflexi;__S085	3.04952e-05	0	0	0	0	0	0	0	0	0	0	0	0	0	0	0	0
Bacteria;__Chloroflexi;__SAR202_clade	0	0	0	0	0	4.72666e-06	0	0	0	0	0	0	0	0	0	0	0
Bacteria;__Chloroflexi;__SHA-26	1.01651e-05	0	0	0	1.2615e-05	0	0	7.49058e-06	0	0	5.64312e-06	0	0	0	8.54515e-06	0	0
Bacteria;__Chloroflexi;__TK10	0.000233797	0	6.13256e-06	0	0	0	1.52604e-05	0	0	4.69301e-06	0	0	0	0	0	0	0
Bacteria;__Chloroflexi;__Thermomicrobia	0.000396438	5.47515e-05	6.13256e-06	0	4.41526e-05	0	0	0	3.90681e-05	1.8772e-05	1.69294e-05	8.45594e-05	0	0	0	0	0
Bacteria;__Cyanobacteria;__Cyanobacteria	0.0410263	0.11934	0.0645207	0.028408	0.053595	0.0222295	0.0460254	0.320147	0.127987	0.0821417	0.0153549	0.0616438	0.0262888	0.044254	0.00150822	0.012685	0.0743572
Bacteria;__Cyanobacteria;__ML635J-21	0.000162641	4.56263e-05	2.45302e-05	0.000216048	6.30752e-05	0.000297779	0	3.74529e-05	0	2.3465e-05	2.25725e-05	0.000160663	1.95383e-05	5.37389e-05	0.000538344	0.00445113	0
Bacteria;__Cyanobacteria;__Melainabacteria	0	0	0	0.000179274	1.89226e-05	5.67199e-05	7.63021e-06	0	2.60454e-05	0	1.12862e-05	0	0	2.68694e-05	0.0104593	0.0127001	0
Bacteria;__Deferribacteres;__Deferribacteres	0	0	0	0	6.30752e-06	0	2.28906e-05	0	0	0	0	1.69119e-05	0	0	0	0	0
Bacteria;__Deinococcus-Thermus;__Deinococci	0.00915874	0.0230504	0.0150554	0.0115747	0.0108489	0.0272634	0.0124678	0.00653928	0.0325177	0.00567854	0.00417026	0.0184424	0.00427889	0.0155037	0.00130741	0	0.0160565
Bacteria;__Elusimicrobia;__Elusimicrobia	9.14857e-05	0	1.22651e-05	0.000124113	3.15376e-05	0	0	0	0	0	1.12862e-05	1.69119e-05	0	0	0	0	0
Bacteria;__Fibrobacteres;__Fibrobacteria	0.000274457	0	0	0	1.2615e-05	0	0	0	0	0	0	0	0	0	0	0	0
Bacteria;__Firmicutes;__Bacilli	0.00310035	0.00751008	0.0005274	0.00115379	0.00168411	0.000269419	0.00126661	0.000479397	0.00119809	0.00183027	0.000722319	0.00119229	0.00151422	0.000295564	0	0.00762617	0.000585202
Bacteria;__Firmicutes;__Clostridia	0.0229934	0.00480901	0.011333	0.0698479	0.0265925	0.0156878	0.0101329	0.00782017	0.00972796	0.00621354	0.00125277	0.0139608	0.00296005	0.00435285	0.00166203	3.03831e-05	0.00526682
Bacteria;__Firmicutes;__Erysipelotrichia	0.000142311	1.82505e-05	1.22651e-05	0.000248226	0.00010092	4.72666e-06	7.63021e-06	0	0	9.38601e-06	5.64312e-06	8.45594e-06	0	0	4.27257e-06	1.51916e-05	0
Bacteria;__Firmicutes;__Negativicutes	0.000538749	3.6501e-05	0.000141049	0.00245468	0.000454141	6.61732e-05	0.000183125	2.99623e-05	5.20908e-05	5.63161e-05	5.64312e-06	0.000109927	6.83841e-05	0	1.28177e-05	0	0.0001463
Bacteria;__Firmicutes;__OPB54	7.11556e-05	0.00019163	0	0.000101129	0.000233378	0	0.000106823	2.24717e-05	0	3.75441e-05	0	8.45594e-06	0	0	0	0	0
Bacteria;__Fusobacteria;__Fusobacteriia	0	0	6.74582e-05	0	0	0	0	0	0	0	0	0	0	0	0	0	0
Bacteria;__Gemmatimonadetes;__Gemmatimonadetes	0.00550947	0.00166992	0.00144728	0.00694112	0.00266177	0.00190012	0.00153367	0.00106366	0.00227897	0.000896364	0.00269177	0.00243531	0.000625226	0.000752344	0.0107626	0.0181691	0.000512051
Bacteria;__Lentisphaerae;__Lentisphaeria	0	9.12525e-06	0	0	0	4.72666e-06	0	0	0	4.69301e-06	0	0	0	0	0	0	0
Bacteria;__Lentisphaerae;__c5LKS8	0	0	0	0	6.30752e-06	0	0	0	0	0	0	0	0	0	0	0	0
Bacteria;__Nitrospirae;__Nitrospira	0.000162641	4.56263e-05	4.29279e-05	2.75806e-05	8.19977e-05	4.72666e-06	7.63021e-05	2.24717e-05	0	3.75441e-05	1.69294e-05	9.30154e-05	4.88458e-05	2.68694e-05	0	0.000957069	0
Bacteria;__Planctomycetes;__OM190	0	0	0	0	0	0	0	0	0	4.69301e-06	0	0	0	0	0	0	0
Bacteria;__Planctomycetes;__Phycisphaerae	0.00236846	7.3002e-05	6.13256e-06	0.00114919	0.000605522	1.89066e-05	5.34115e-05	9.73775e-05	6.51135e-05	5.63161e-05	2.25725e-05	0.000101471	1.95383e-05	5.37389e-05	0	0	0.000109725
Bacteria;__Planctomycetes;__Pla4_lineage	3.04952e-05	1.82505e-05	1.22651e-05	0	2.52301e-05	4.72666e-06	0	0	0	3.75441e-05	0	0	9.76915e-06	0	0	0	0
Bacteria;__Planctomycetes;__Planctomycetacia	0.00328332	0.00122278	0.000637786	0.000602177	0.000971358	0.000255239	0.000877474	0.000239699	0.00136738	0.000206492	0.000135435	0.00153053	0.000195383	0.000214956	0.0126084	0.0269195	0.000256026
Bacteria;__Planctomycetes;__vadinHA49	0.000447264	2.73758e-05	0	0	0	0	0	7.49058e-05	2.60454e-05	0	0	5.07357e-05	0	0	6.83612e-05	0.00097226	0
Bacteria;__Proteobacteria;__Alphaproteobacteria	0.0633386	0.0745898	0.0460678	0.0456505	0.049678	0.0809629	0.0576005	0.069183	0.053914	0.0296457	0.0399815	0.0957297	0.0240321	0.0346347	0.181247	0.276745	0.039428
Bacteria;__Proteobacteria;__Betaproteobacteria	0.445037	0.313233	0.410974	0.366781	0.430248	0.187403	0.438241	0.225392	0.303155	0.381973	0.396469	0.3379	0.4765	0.433538	0.473397	0.328973	0.300391
Bacteria;__Proteobacteria;__Deltaproteobacteria	0.0105615	0.00349497	0.00199308	0.00783749	0.00322945	0.0106681	0.00135818	0.00265916	0.00351613	0.00203207	0.000694104	0.00331473	0.00210037	0.000564258	0.00464001	0.0131559	0.001463
Bacteria;__Proteobacteria;__Epsilonproteobacteria	8.13206e-05	1.82505e-05	6.13256e-05	0.00109863	0.00015138	3.78133e-05	6.10417e-05	1.49812e-05	0.000130227	3.2851e-05	1.69294e-05	2.53678e-05	8.79224e-05	0	0.00182439	0.00789961	0
Bacteria;__Proteobacteria;__Gammaproteobacteria	0.00618037	0.00250032	0.00171098	0.00539661	0.00259239	0.00210336	0.00338018	0.00259174	0.00274779	0.00300352	0.00300778	0.00856587	0.00220783	0.00464841	0.0549154	0.0587306	0.000914378
Bacteria;__Proteobacteria;__SC3-20	0	0	0	0	0	0	0	0	0	0	0	0	0	0	0.00379404	0.00993528	0
Bacteria;__Proteobacteria;__TA18	0	0	0	0	6.30752e-06	0	0	0	0	0	0	0	0	0	0.00405894	0	0
Bacteria;__SHA-109;__	0	1.82505e-05	2.45302e-05	0	0	3.30866e-05	0	7.49058e-06	0	0	0	8.45594e-05	0	0	0	0	0.000109725
Bacteria;__SM2F11;__	6.09905e-05	2.73758e-05	0	4.59677e-06	0	6.14465e-05	0	0.000936323	5.20908e-05	4.22371e-05	0	4.22797e-05	9.76915e-06	0	0	0	0
Bacteria;__Spirochaetae;__Spirochaetes	0	0	6.13256e-06	9.19354e-06	3.78451e-05	4.72666e-06	7.63021e-06	7.49058e-06	0	9.38601e-06	5.64312e-06	2.53678e-05	0	0	8.54515e-06	0	0
Bacteria;__Synergistetes;__Synergistia	0	0	0	0	0	0	0	0	1.30227e-05	0	0	0	0	0	0	0	0
Bacteria;__TM6;__	0.000304952	0.000118628	0.000220772	7.35483e-05	0.000315376	9.45331e-06	9.91927e-05	6.74152e-05	3.90681e-05	0.000305045	1.12862e-05	4.22797e-05	0.000146537	0	0	0	0
Bacteria;__Thermotogae;__Thermotogae	0	0	0	0	0	0	0	0	0	4.69301e-06	0	0	0	0	0	0	0
Bacteria;__Verrucomicrobia;__OPB35_soil_group	0.000477759	0	0	8.73387e-05	6.93827e-05	0	0	7.49058e-06	0	0	1.12862e-05	0	1.95383e-05	0	0	0.00369155	0
Bacteria;__Verrucomicrobia;__Opitutae	0.00118931	3.6501e-05	6.13256e-06	0.000988306	8.83052e-05	4.72666e-06	0	0	0.000182318	2.3465e-05	3.38587e-05	6.76476e-05	2.93075e-05	0	0.0019782	0.00224835	0
Bacteria;__Verrucomicrobia;__Spartobacteria	0.000182971	9.12525e-06	6.13256e-06	0.000174677	6.93827e-05	2.36333e-05	0	0	0	0	1.69294e-05	1.69119e-05	9.76915e-06	0	0.00195257	0.00357002	7.31502e-05
Bacteria;__Verrucomicrobia;__Verrucomicrobiae	0.000945353	1.82505e-05	1.22651e-05	9.19354e-05	1.89226e-05	0	0	1.49812e-05	3.90681e-05	4.69301e-06	5.64312e-06	0	0	0	0.00391368	0.00521071	0
Bacteria;__WCHB1-60;__	0.000264292	0.000237257	0.000165579	0.0111518	0.00141288	0.00201828	0.000129714	2.99623e-05	0.000104182	0.000112632	0.000169294	0.000414341	7.81532e-05	0.000107478	0.00252936	0	0.000548627
Bacteria;__WD272;__	0	0.000848649	1.22651e-05	0	3.78451e-05	4.72666e-05	6.86719e-05	0.000217227	0	3.2851e-05	0.000129792	0.00054118	3.90766e-05	0	0	0	3.65751e-05
Others	0	3.6501e-05	2.45302e-05	2.29839e-05	8.19977e-05	1.418e-05	7.63021e-06	0	0	9.38601e-06	5.64312e-06	8.45594e-06	0	2.68694e-05	4.27257e-06	0	0
No blast hit;Other;Othe	0.000335448	0.000164255	0.000355689	0.000202258	0.000195533	0.000259966	0.000495964	0.000239699	0.000156272	0.000333203	0.000242654	0.000346694	0.000293075	0.000429911	0.00194829	1.51916e-05	0.000475476
	1	1	1	1	1	1	1	1	1	1	1	1	1	1	1	1	1

## Sheet: genus
Supplementary Table 5. MiSeq 16S RNA gene Sequence dataset representing Non-culturable Bacteria of Hamtah glacier, Himalaya
Taxon	D	A5	B	D2	D1	G	C	A2	A	A4	B2	D3	A6	cryG	Glacier Snout	Glacier Nala	EHamtah
Bacteria;__Acidobacteria;__Acidobacteria;__AT-s3-28;__;Other	0	0	4.90605e-05	0	0	0	7.63021e-06	7.49058e-06	1.30227e-05	2.3465e-05	2.82156e-05	3.38238e-05	3.90766e-05	0	0	0	0
Bacteria;__Acidobacteria;__Acidobacteria;__Acidobacteriales;__Acidobacteriaceae_(Subgroup_1);__	3.04952e-05	0	0	0	0	0	7.63021e-06	0	0	9.38601e-06	4.51449e-05	4.22797e-05	0	0	0	0	0
Bacteria;__Acidobacteria;__Acidobacteria;__Acidobacteriales;__Acidobacteriaceae_(Subgroup_1);__Acidobacterium	0	0	0	0	0	0	0	7.49058e-06	0	0	0	0	0	0	0	0	0
Bacteria;__Acidobacteria;__Acidobacteria;__Acidobacteriales;__Acidobacteriaceae_(Subgroup_1);__Granulicella	0.000477759	0.00985527	0.00543345	0.0024225	0.00363944	0.0121333	0.00117505	0.00757298	0.00308638	0.00312085	0.00330687	0.00417724	0.00218829	0.00110165	0	0	0.00362094
Bacteria;__Acidobacteria;__Acidobacteria;__Acidobacteriales;__Acidobacteriaceae_(Subgroup_1);__Terriglobus	0	0	0	0	0	0	0	0	0	4.69301e-06	0	0	0	0	0	0	0
Bacteria;__Acidobacteria;__Acidobacteria;__Subgroup_17;__;Other	2.03302e-05	0	0	0	0	0	0	0	0	0	0	0	0	0	0	0	0
Bacteria;__Acidobacteria;__Acidobacteria;__Subgroup_2;__;Other	0	0	0	0	6.30752e-06	0	7.63021e-06	0	0	0	0	0	0	0	0	0	0
Bacteria;__Acidobacteria;__Acidobacteria;__Subgroup_3;__SJA-149;__	0.00059974	9.12525e-06	4.90605e-05	0.000307984	0.00012615	0	3.05208e-05	2.99623e-05	1.30227e-05	9.38601e-06	0	0.000245222	2.93075e-05	0	0	0.00434479	0
Bacteria;__Acidobacteria;__Acidobacteria;__Subgroup_3;__Unknown_Family;__Bryobacter	0.00101651	9.12525e-05	1.22651e-05	0.000643548	0.000271223	4.72666e-06	6.10417e-05	5.24341e-05	7.81362e-05	5.16231e-05	7.33605e-05	4.22797e-05	4.88458e-05	2.68694e-05	0.00223883	3.03831e-05	3.65751e-05
Bacteria;__Acidobacteria;__Acidobacteria;__Subgroup_3;__Unknown_Family;__Candidatus_Solibacter	0.00114865	1.82505e-05	2.45302e-05	0.000211451	0.000208148	0	3.8151e-05	0.00132583	0.00014325	6.57021e-05	5.64312e-05	0.000118383	3.90766e-05	0	0.000918603	0.000106341	0.000219451
Bacteria;__Acidobacteria;__Acidobacteria;__Subgroup_4;__RB41;__	0	0	0	9.19354e-06	0	0	1.52604e-05	0	0	0	0	0	0	0	0.00172185	0	0
Bacteria;__Acidobacteria;__Acidobacteria;__Subgroup_4;__Unknown_Family;__Blastocatella	0.000121981	9.12525e-06	3.06628e-05	0.000252822	6.30752e-06	0	0	7.49058e-06	6.51135e-05	0	0	3.38238e-05	0	0	0.00300789	0.00416249	0
Bacteria;__Acidobacteria;__Acidobacteria;__Subgroup_5;__;Other	1.01651e-05	0	0	0	0	0	0	0	0	0	0	0	0	0	0	0	0
Bacteria;__Acidobacteria;__Acidobacteria;__Subgroup_6;__;Other	0.000914857	4.56263e-05	0	0	3.15376e-05	0	7.63021e-06	0	6.51135e-05	0	0	0	0	0	0.00880577	0.00537781	0
Bacteria;__Acidobacteria;__Holophagae;__Holophagales;__Holophagaceae;__	0.000233797	2.73758e-05	3.06628e-05	4.59677e-06	6.93827e-05	0	0	1.49812e-05	0	7.03951e-05	0	2.53678e-05	7.81532e-05	0	0.000871605	0.00109379	0
Bacteria;__Acidobacteria;__Holophagae;__Holophagales;__Holophagaceae;__Geothrix	0.000193137	9.12525e-06	6.13256e-06	0.000110323	7.56902e-05	9.45331e-06	7.63021e-06	1.49812e-05	0	0	1.12862e-05	0	0	0	0	0	0
Bacteria;__Acidobacteria;__Holophagae;__Holophagales;__Holophagaceae;__Holophaga	0	0	6.13256e-06	0	0	0	0	0	0	0	0	8.45594e-06	0	0	0	0	0
Bacteria;__Acidobacteria;__Holophagae;__Holophagales;__Holophagaceae;__marine_group	0.000447264	9.12525e-06	1.22651e-05	0.000239032	0.000245993	0	0	7.49058e-06	0	2.3465e-05	0	0	1.95383e-05	0	0	0	0
Bacteria;__Acidobacteria;__Holophagae;__Subgroup_10;__ABS-19;__	1.01651e-05	0	0	0	0	0	0	0	0	0	0	0	0	0	0	0	0
Bacteria;__Acidobacteria;__Holophagae;__Subgroup_10;__CA002;__	0	0	0	0	0	0	0	0	0	4.69301e-06	0	0	0	0	0	0	0
Bacteria;__Acidobacteria;__Holophagae;__Subgroup_7;__;Other	0.000792876	0	0	0	6.30752e-06	4.72666e-06	0	0	0	0	5.64312e-06	8.45594e-06	0	0	0	0	0
Bacteria;__Actinobacteria;__Acidimicrobiia;__Acidimicrobiales;__;Other	0.00133163	9.12525e-06	6.74582e-05	0.00012871	0.000208148	0	3.8151e-05	9.73775e-05	0.000169295	2.3465e-05	5.07881e-05	0.000126839	0	0	0.00343088	0.000303831	0
Bacteria;__Actinobacteria;__Acidimicrobiia;__Acidimicrobiales;__Acidimicrobiaceae;__	1.01651e-05	0	0	0	0	0	0	0	0	0	0	0	0	0	0	0	0
Bacteria;__Actinobacteria;__Acidimicrobiia;__Acidimicrobiales;__Acidimicrobiaceae;__CL500-29_marine_group	0.000823372	0.000100378	7.97233e-05	0.000147097	0.000113535	1.89066e-05	3.8151e-05	5.24341e-05	6.51135e-05	4.69301e-06	6.20743e-05	6.76476e-05	0	2.68694e-05	0.00181584	0.00287121	0
Bacteria;__Actinobacteria;__Acidimicrobiia;__Acidimicrobiales;__Acidimicrobiales_Incertae_Sedis;__Candidatus_Microthrix	5.08254e-05	0	0	1.37903e-05	0	0	0	0	0	4.69301e-06	0	8.45594e-06	0	0	0	0	0
Bacteria;__Actinobacteria;__Acidimicrobiia;__Acidimicrobiales;__Iamiaceae;__Iamia	0.000284622	0	6.13256e-06	0	0	0	0	0	0	0	0	0	0	0	0.00214483	0.00135205	0
Bacteria;__Actinobacteria;__Actinobacteria;__Corynebacteriales;__Corynebacteriaceae;__Corynebacterium	0	0	0	0	0	0	1.52604e-05	0	0	0	0	0	0	0	0	0	0
Bacteria;__Actinobacteria;__Actinobacteria;__Corynebacteriales;__Mycobacteriaceae;__Mycobacterium	4.06603e-05	0	6.13256e-06	0	0	0	0	0	0	9.38601e-06	0	0	9.76915e-06	0	0	0	0
Bacteria;__Actinobacteria;__Actinobacteria;__Corynebacteriales;__Nocardiaceae;__Rhodococcus	0.000701391	0.00251857	0.00279032	0.00316258	0.00199948	0.00269419	0.00213646	0.00090636	0.00328172	0.00200861	0.00361724	0.0019956	0.0025986	0.00139721	0	0	0.00288943
Bacteria;__Actinobacteria;__Actinobacteria;__Frankiales;__;Other	0.0133976	0.0165623	0.0115721	0.00523113	0.00775194	0.0194738	0.017786	0.015071	0.0228027	0.026661	0.0073812	0.0110688	0.024628	0.00424537	0.00666094	0.00240027	0.0134231
Bacteria;__Actinobacteria;__Actinobacteria;__Frankiales;__Cryptosporangiaceae;__Fodinicola	7.11556e-05	1.82505e-05	0	0	6.30752e-06	0	0	0	0	0	0	0	0	0	0	0	0
Bacteria;__Actinobacteria;__Actinobacteria;__Frankiales;__Frankiaceae;__Frankia	3.04952e-05	9.12525e-06	5.51931e-05	0	7.56902e-05	4.72666e-06	7.63021e-06	2.24717e-05	1.30227e-05	0	1.12862e-05	5.07357e-05	9.76915e-06	0	0	0	7.31502e-05
Bacteria;__Actinobacteria;__Actinobacteria;__Frankiales;__Frankiaceae;__Jatrophihabitans	0.000111816	5.47515e-05	2.45302e-05	0	6.30752e-06	0	7.63021e-06	7.49058e-06	0	3.2851e-05	1.69294e-05	4.22797e-05	9.76915e-06	2.68694e-05	0	0	0.000109725
Bacteria;__Actinobacteria;__Actinobacteria;__Frankiales;__Geodermatophilaceae;__Blastococcus	1.01651e-05	0	6.13256e-06	0	0	0	0	0	0.000156272	0	0	0	0	0	0	0	0
Bacteria;__Actinobacteria;__Actinobacteria;__Frankiales;__Geodermatophilaceae;__Geodermatophilus	7.11556e-05	9.12525e-05	0	0	1.2615e-05	9.45331e-06	7.63021e-06	0	0	4.69301e-06	0	1.69119e-05	1.95383e-05	0	0	0	0
Bacteria;__Actinobacteria;__Actinobacteria;__Frankiales;__Geodermatophilaceae;__Modestobacter	0.0006404	8.21273e-05	0.000104254	0	0.000113535	4.72666e-05	0.000106823	0	0.000273477	1.8772e-05	9.02899e-05	0.000152207	0	0	0	0	0
Bacteria;__Actinobacteria;__Actinobacteria;__Frankiales;__Nakamurellaceae;__Nakamurella	8.13206e-05	0.000164255	9.19884e-05	0	3.78451e-05	2.36333e-05	0.000541745	2.24717e-05	0.000221386	3.2851e-05	4.51449e-05	6.76476e-05	4.88458e-05	2.68694e-05	1.28177e-05	0	0
Bacteria;__Actinobacteria;__Actinobacteria;__Frankiales;__Sporichthyaceae;__	7.11556e-05	9.12525e-06	0	0	0	0	0	0	0	0	0	0	0	0	0.000653704	0	0
Bacteria;__Actinobacteria;__Actinobacteria;__Frankiales;__Sporichthyaceae;__Candidatus_Planktophila	0.00143328	0.000146004	0.000141049	0.000349355	0.000517216	0.000316686	9.91927e-05	0.00051685	0.000117204	0.000840048	4.51449e-05	0.000126839	0.00069361	0.000322433	0.00653704	0	0.000694927
Bacteria;__Actinobacteria;__Actinobacteria;__Frankiales;__Sporichthyaceae;__Sporichthya	1.01651e-05	9.12525e-06	0	0	0	0	0	0	0	0	0	0	0	0	0	0	0
Bacteria;__Actinobacteria;__Actinobacteria;__Frankiales;__Sporichthyaceae;__hgcI_clade	0.00732902	0.000611392	0.00599765	0.00148016	0.000971358	0.00153616	0.00247219	0.000951304	0.0136348	0.000567854	0.000141078	0.000414341	0.000400535	0.00204208	0.00527663	0.00533224	0.000987528
Bacteria;__Actinobacteria;__Actinobacteria;__Kineosporiales;__Kineosporiaceae;__	3.04952e-05	0	6.13256e-06	0	0	0	3.05208e-05	0	0	0	0	0	0	0	0	0	0
Bacteria;__Actinobacteria;__Actinobacteria;__Kineosporiales;__Kineosporiaceae;__Angustibacter	0.00101651	0.000164255	0.000202375	0.00175597	0.000618137	0.000108713	0.000267057	2.24717e-05	0.00106786	4.69301e-06	1.69294e-05	0.000422797	9.76915e-06	2.68694e-05	0	0	0.000182876
Bacteria;__Actinobacteria;__Actinobacteria;__Kineosporiales;__Kineosporiaceae;__Kineosporia	3.04952e-05	0	0	0	0	0	0	0	0	0	0	0	0	0	0	0	0
Bacteria;__Actinobacteria;__Actinobacteria;__Micrococcales;__;Other	1.01651e-05	0	0	0	0	0	0	0	0	0	0	0	0	0	0	0	0
Bacteria;__Actinobacteria;__Actinobacteria;__Micrococcales;__Cellulomonadaceae;__Actinotalea	0.00306985	0.00287445	0.00438478	0.00423822	0.00370882	0.0101198	0.00364724	0.000794002	0.00747503	0.00062417	0.000468379	0.00309488	0.000126999	0.00142408	0	0	0.00109725
Bacteria;__Actinobacteria;__Actinobacteria;__Micrococcales;__Cellulomonadaceae;__Cellulomonas	0.00285639	0.0017338	0.00245302	0.00910161	0.00840792	0.00327085	0.00242641	0.000636699	0.00235711	0.000248729	0.000372446	0.00301032	8.79224e-05	0.000564258	0	0	0.00142643
Bacteria;__Actinobacteria;__Actinobacteria;__Micrococcales;__Demequinaceae;__Demequina	0.000487924	0	6.13256e-06	0.000179274	0.00015138	0	0	0	2.60454e-05	0	1.12862e-05	0	0	0	0	0	0
Bacteria;__Actinobacteria;__Actinobacteria;__Micrococcales;__Demequinaceae;__Lysinimicrobium	6.09905e-05	0	0	4.59677e-06	0	0	0	7.49058e-06	0	0	0	0	0	0	0	0	0
Bacteria;__Actinobacteria;__Actinobacteria;__Micrococcales;__Dermabacteraceae;__Brachybacterium	0	0	0	0	0	0	0	0	0	0	0	8.45594e-06	0	0	0	0	0
Bacteria;__Actinobacteria;__Actinobacteria;__Micrococcales;__Dermacoccaceae;__Kytococcus	1.01651e-05	0	0	0	0	0	0	0	0	0	0	0	0	0	0	0	0
Bacteria;__Actinobacteria;__Actinobacteria;__Micrococcales;__Intrasporangiaceae;__Fodinibacter	1.01651e-05	0	0	0	0	0	0	0	0	0	0	0	0	0	0	0	0
Bacteria;__Actinobacteria;__Actinobacteria;__Micrococcales;__Intrasporangiaceae;__Humibacillus	0	0	0	0	0	0	0	0	0	0	5.64312e-06	0	0	0	0	0	0
Bacteria;__Actinobacteria;__Actinobacteria;__Micrococcales;__Intrasporangiaceae;__Intrasporangium	0	0	0	0	6.30752e-06	0	0	0	0	0	0	0	0	0	0	0	0
Bacteria;__Actinobacteria;__Actinobacteria;__Micrococcales;__Intrasporangiaceae;__Janibacter	0	0	0	0	0	0	2.28906e-05	0	1.30227e-05	0	0	8.45594e-06	0	2.68694e-05	0	0	0
Bacteria;__Actinobacteria;__Actinobacteria;__Micrococcales;__Intrasporangiaceae;__Knoellia	0.000304952	0.00017338	0.000122651	0.000353951	0.000252301	8.98065e-05	0.000305208	1.49812e-05	0.000364636	1.4079e-05	0.000237011	0.000372062	9.76915e-06	0	0	1.51916e-05	7.31502e-05
Bacteria;__Actinobacteria;__Actinobacteria;__Micrococcales;__Intrasporangiaceae;__Lapillicoccus	0.0105615	0.000310259	0.000545798	0.0216278	0.00580292	0.00174886	0.000885104	0.000202246	0.000937634	0.000136097	5.07881e-05	0.000490445	8.79224e-05	0.000429911	0.00382823	0.0030535	0.000548627
Bacteria;__Actinobacteria;__Actinobacteria;__Micrococcales;__Intrasporangiaceae;__Oryzihumus	0.0238168	0.0134141	0.0163555	0.108635	0.0398067	0.0385223	0.0106518	0.00791005	0.0208754	0.00216817	0.00889355	0.0141975	0.000791302	0.0108284	0.00754964	0.00884149	0.0150689
Bacteria;__Actinobacteria;__Actinobacteria;__Micrococcales;__Intrasporangiaceae;__Terrabacter	0	9.12525e-06	0	0	0	0	0	0	0	0	0	0	0	0	0	0	0
Bacteria;__Actinobacteria;__Actinobacteria;__Micrococcales;__Intrasporangiaceae;__Tetrasphaera	0	0	0	0	0	0	0	0	0	0	0	8.45594e-06	0	0	0	0	0
Bacteria;__Actinobacteria;__Actinobacteria;__Micrococcales;__Microbacteriaceae;__	2.03302e-05	9.12525e-06	0	0	0	4.72666e-06	0	7.49058e-06	2.60454e-05	9.38601e-06	0	0	2.93075e-05	2.68694e-05	0	0	0
Bacteria;__Actinobacteria;__Actinobacteria;__Micrococcales;__Microbacteriaceae;__Agromyces	0	0	0	0	0	0	0	0	0	4.69301e-06	2.82156e-05	8.45594e-06	0	0	0	0	0
Bacteria;__Actinobacteria;__Actinobacteria;__Micrococcales;__Microbacteriaceae;__Alpinimonas	1.01651e-05	0	0	0	4.41526e-05	1.89066e-05	0	0	1.30227e-05	9.38601e-06	0	0	0	0	0	0	0
Bacteria;__Actinobacteria;__Actinobacteria;__Micrococcales;__Microbacteriaceae;__Amnibacterium	0	0	0	0	0	0	0	0	0	0	0	1.69119e-05	0	0	0	0	0
Bacteria;__Actinobacteria;__Actinobacteria;__Micrococcales;__Microbacteriaceae;__Clavibacter	0	0	6.13256e-06	0	1.2615e-05	4.72666e-06	1.52604e-05	0	0	4.69301e-05	5.64312e-06	0	1.95383e-05	0	0	0	0
Bacteria;__Actinobacteria;__Actinobacteria;__Micrococcales;__Microbacteriaceae;__Cryobacterium	0.00901643	0.00364098	0.0055929	0.00509322	0.0298976	0.00119112	0.00325047	0.00204493	0.00286499	0.0327572	0.000338587	0.00214781	0.0205738	0.000510519	0.00372141	0	0.000621777
Bacteria;__Actinobacteria;__Actinobacteria;__Micrococcales;__Microbacteriaceae;__Curtobacterium	0.000477759	0.000757396	0.00266766	0.000528629	0.000447834	0.00338429	0.00377695	0.000269661	0.00517001	0.00137505	0.000479665	0.000109927	0.000371228	0.000537389	0	0	0.000256026
Bacteria;__Actinobacteria;__Actinobacteria;__Micrococcales;__Microbacteriaceae;__Diaminobutyricimonas	0	0	0	0	0	4.72666e-06	0	0	0	0	0	0	0	0	0	0	0
Bacteria;__Actinobacteria;__Actinobacteria;__Micrococcales;__Microbacteriaceae;__Frigoribacterium	0.0233289	0.0449784	0.0553832	0.0391599	0.0293047	0.0676479	0.0550062	0.0291983	0.0686557	0.0455973	0.118793	0.0374006	0.0287799	0.0519118	4.27257e-06	3.03831e-05	0.0768809
Bacteria;__Actinobacteria;__Actinobacteria;__Micrococcales;__Microbacteriaceae;__Frondihabitans	0.000203302	0.000118628	0.000110386	0.000248226	0.000113535	4.72666e-05	0.000137344	7.49058e-05	0.000182318	0.000286273	0.000287799	0.000253678	0.000263767	8.06083e-05	0.00028199	0	0.000109725
Bacteria;__Actinobacteria;__Actinobacteria;__Micrococcales;__Microbacteriaceae;__Glaciibacter	0	0	0	0	0	0	0	0	1.30227e-05	0	0	0	0	0	0	0	0
Bacteria;__Actinobacteria;__Actinobacteria;__Micrococcales;__Microbacteriaceae;__Leifsonia	5.08254e-05	4.56263e-05	0.000141049	5.05645e-05	2.52301e-05	9.92598e-05	9.91927e-05	0	9.11589e-05	7.03951e-05	2.82156e-05	6.76476e-05	6.83841e-05	5.37389e-05	0	0	3.65751e-05
Bacteria;__Actinobacteria;__Actinobacteria;__Micrococcales;__Microbacteriaceae;__Leucobacter	0	0	0	0	6.30752e-06	0	0	0	0	4.69301e-06	0	0	0	0	0	0	0
Bacteria;__Actinobacteria;__Actinobacteria;__Micrococcales;__Microbacteriaceae;__Lysinimonas	0.00126047	0.00034676	0.000122651	9.65322e-05	0.000220763	0.000207973	5.34115e-05	0.00026217	0.00033859	0.000417678	0.000231368	0.000947066	0.000371228	0.000429911	0	0	0.000109725
Bacteria;__Actinobacteria;__Actinobacteria;__Micrococcales;__Microbacteriaceae;__Marisediminicola	0.00113849	0.000428887	0.00106707	7.81451e-05	0.000901975	0.000122893	0.000518854	0.000471907	0.000442772	0.00217286	0.000158007	0.00093861	0.00244229	0.000134347	0	0	0.000438901
Bacteria;__Actinobacteria;__Actinobacteria;__Micrococcales;__Microbacteriaceae;__Microbacterium	0	0	0	1.83871e-05	0	0	0	0	0	9.38601e-06	1.12862e-05	0	9.76915e-06	0	0	0	0
Bacteria;__Actinobacteria;__Actinobacteria;__Micrococcales;__Microbacteriaceae;__Mycetocola	0	0	0	4.59677e-06	0	1.418e-05	7.63021e-06	7.49058e-06	0	1.4079e-05	0	1.69119e-05	0	0	0	0	0
Bacteria;__Actinobacteria;__Actinobacteria;__Micrococcales;__Microbacteriaceae;__Plantibacter	0	0	4.29279e-05	0	6.30752e-06	0	0	0	2.60454e-05	2.8158e-05	0	1.69119e-05	2.93075e-05	0	0	0	0
Bacteria;__Actinobacteria;__Actinobacteria;__Micrococcales;__Microbacteriaceae;__Pseudoclavibacter	0	0	0	0	0	0	0	0	0	0	0	0	9.76915e-06	0	0	0	0
Bacteria;__Actinobacteria;__Actinobacteria;__Micrococcales;__Microbacteriaceae;__Rhodoglobus	0	1.82505e-05	0	4.59677e-06	0	2.36333e-05	1.52604e-05	2.99623e-05	5.20908e-05	6.57021e-05	3.38587e-05	4.22797e-05	3.90766e-05	0	0	0	0
Bacteria;__Actinobacteria;__Actinobacteria;__Micrococcales;__Microbacteriaceae;__Salinibacterium	3.04952e-05	0	0	1.37903e-05	1.2615e-05	0	7.63021e-06	1.49812e-05	0	4.22371e-05	1.12862e-05	8.45594e-06	4.88458e-05	0	0	0	0
Bacteria;__Actinobacteria;__Actinobacteria;__Micrococcales;__Microbacteriaceae;__Schumannella	0	9.12525e-06	0	0	0	0	0	1.49812e-05	0	1.4079e-05	0	0	0	0	0	0	0
Bacteria;__Actinobacteria;__Actinobacteria;__Micrococcales;__Microbacteriaceae;__Subtercola	0	0	0	0	0	0	0	0	0	0	2.25725e-05	8.45594e-06	0	0	0	0	0
Bacteria;__Actinobacteria;__Actinobacteria;__Micrococcales;__Microbacteriaceae;__Yonghaparkia	0	9.12525e-06	4.29279e-05	0	2.52301e-05	0	4.57813e-05	0	0	2.3465e-05	1.12862e-05	1.69119e-05	1.95383e-05	0	0	0	0
Bacteria;__Actinobacteria;__Actinobacteria;__Micrococcales;__Micrococcaceae;__	2.03302e-05	0	0	0	0	0	0	0	0	0	0	0	0	0	0	0	0
Bacteria;__Actinobacteria;__Actinobacteria;__Micrococcales;__Micrococcaceae;__Arthrobacter	3.04952e-05	3.6501e-05	0	0.000404516	0	0	1.52604e-05	0	2.60454e-05	0	5.64312e-06	4.22797e-05	0	0.000429911	0.000209356	0.00320542	0
Bacteria;__Actinobacteria;__Actinobacteria;__Micrococcales;__Micrococcaceae;__Micrococcus	0	0	0	0	0	9.45331e-05	0	0	1.30227e-05	0	0	0	0	0	0	0	0
Bacteria;__Actinobacteria;__Actinobacteria;__Micrococcales;__Micrococcaceae;__Rothia	0	0	0	0	0	0	0	0	1.30227e-05	0	0	0	0	0	0	0	0
Bacteria;__Actinobacteria;__Actinobacteria;__Micrococcales;__Promicromonosporaceae;__Cellulosimicrobium	6.09905e-05	0	6.13256e-06	0	0	0	0	0	0	4.69301e-06	0	8.45594e-05	0	0	0	0	0
Bacteria;__Actinobacteria;__Actinobacteria;__Micrococcales;__Promicromonosporaceae;__Xylanimicrobium	1.01651e-05	0	0	0	0	0	0	0	0	0	0	0	0	0	0	0	0
Bacteria;__Actinobacteria;__Actinobacteria;__Micromonosporales;__Micromonosporaceae;__	0	9.12525e-06	0	0	0	0	0	0	0	0	0	0	0	0	0	0	0
Bacteria;__Actinobacteria;__Actinobacteria;__Micromonosporales;__Micromonosporaceae;__Actinoplanes	7.11556e-05	0	6.13256e-06	0	0	0	0	0	0	0	1.12862e-05	1.69119e-05	0	0	0	0	0
Bacteria;__Actinobacteria;__Actinobacteria;__Micromonosporales;__Micromonosporaceae;__Luedemannella	2.03302e-05	0	0	0	0	0	0	0	0	0	0	0	0	0	0	0	0
Bacteria;__Actinobacteria;__Actinobacteria;__Micromonosporales;__Micromonosporaceae;__Micromonospora	1.01651e-05	2.73758e-05	0	0	0	0	0	0	1.30227e-05	0	1.12862e-05	0	0	0	0	0	0
Bacteria;__Actinobacteria;__Actinobacteria;__Micromonosporales;__Micromonosporaceae;__Pilimelia	0	0	1.22651e-05	0	6.30752e-06	0	0	0	0	0	0	0	0	0	0	0	0
Bacteria;__Actinobacteria;__Actinobacteria;__Micromonosporales;__Micromonosporaceae;__Plantactinospora	1.01651e-05	9.12525e-06	0	0	0	0	0	0	0	4.69301e-06	0	0	0	0	0	0	0
Bacteria;__Actinobacteria;__Actinobacteria;__Micromonosporales;__Micromonosporaceae;__Polymorphospora	2.03302e-05	0	0	0	6.30752e-06	0	0	0	0	0	0	0	0	0	0	0	0
Bacteria;__Actinobacteria;__Actinobacteria;__Micromonosporales;__Micromonosporaceae;__Verrucosispora	0	0	0	0	6.30752e-06	0	0	0	0	0	0	0	0	0	0	0	0
Bacteria;__Actinobacteria;__Actinobacteria;__Propionibacteriales;__Nocardioidaceae;__Aeromicrobium	0.000721721	2.73758e-05	0	0.000124113	0.000214456	0	0	1.49812e-05	2.60454e-05	0	5.64312e-06	3.38238e-05	1.95383e-05	0	0.0022431	0	3.65751e-05
Bacteria;__Actinobacteria;__Actinobacteria;__Propionibacteriales;__Nocardioidaceae;__Marmoricola	8.13206e-05	0.000100378	0	0	1.2615e-05	0	0	0	0	0	1.69294e-05	0	0	0	0.000226446	0	0
Bacteria;__Actinobacteria;__Actinobacteria;__Propionibacteriales;__Nocardioidaceae;__Nocardioides	0.000142311	0	0	0	2.52301e-05	0	0	0	0	4.69301e-06	5.64312e-06	5.91916e-05	0	0	5.12709e-05	0	0
Bacteria;__Actinobacteria;__Actinobacteria;__Propionibacteriales;__Propionibacteriaceae;__	3.04952e-05	1.82505e-05	0	4.59677e-05	2.52301e-05	0	0	0	1.30227e-05	0	0	5.07357e-05	0	0	0	0	0
Bacteria;__Actinobacteria;__Actinobacteria;__Propionibacteriales;__Propionibacteriaceae;__Aestuariimicrobium	7.11556e-05	0	0	0.000275806	2.52301e-05	4.72666e-06	0	0	1.30227e-05	0	0	5.91916e-05	0	0	0	0	0
Bacteria;__Actinobacteria;__Actinobacteria;__Propionibacteriales;__Propionibacteriaceae;__Friedmanniella	0	9.12525e-06	0	0	0	0	7.63021e-06	0	0	0	0	8.45594e-06	0	0	0	0	0
Bacteria;__Actinobacteria;__Actinobacteria;__Propionibacteriales;__Propionibacteriaceae;__Microlunatus	0	0	0	0	0	0	0	0	0	4.69301e-06	0	0	0	0	0	0	0
Bacteria;__Actinobacteria;__Actinobacteria;__Propionibacteriales;__Propionibacteriaceae;__Propionibacterium	0	0	0	1.83871e-05	0	0	0	0	0	0	0	8.45594e-06	0	5.37389e-05	0.000657976	0.00150396	0
Bacteria;__Actinobacteria;__Actinobacteria;__Pseudonocardiales;__Pseudonocardiaceae;__Actinomycetospora	0	0	0	0	0	0	2.28906e-05	0	0	0	0	0	0	0	0	0	0
Bacteria;__Actinobacteria;__Actinobacteria;__Pseudonocardiales;__Pseudonocardiaceae;__Crossiella	1.01651e-05	0	0	0	0	0	0	0	0	4.69301e-06	5.64312e-06	0	0	0	0	0	0
Bacteria;__Actinobacteria;__Actinobacteria;__Pseudonocardiales;__Pseudonocardiaceae;__Pseudonocardia	0.000284622	0.000146004	7.97233e-05	9.19354e-05	0.000264916	4.72666e-06	6.10417e-05	2.99623e-05	0.000169295	9.38601e-06	2.25725e-05	7.61035e-05	2.93075e-05	0	0	0	0
Bacteria;__Actinobacteria;__Actinobacteria;__Streptomycetales;__Streptomycetaceae;__Streptomyces	0.000254127	0	1.22651e-05	0	3.15376e-05	9.45331e-06	0	5.24341e-05	0	0	5.64312e-06	4.22797e-05	0	0	0	0	0
Bacteria;__Actinobacteria;__Actinobacteria;__Streptosporangiales;__Streptosporangiaceae;__	0	0	0	0	6.30752e-06	0	0	0	0	0	0	0	0	0	0	0	0
Bacteria;__Actinobacteria;__Actinobacteria;__Streptosporangiales;__Streptosporangiaceae;__Nonomuraea	0	9.12525e-06	0	0	0	0	0	0	0	0	0	0	0	0	0	0	0
Bacteria;__Actinobacteria;__Actinobacteria;__Streptosporangiales;__Streptosporangiaceae;__Sinosporangium	0	3.6501e-05	0	0	0	0	0	0	0	0	0	0	0	0	0	0	0
Bacteria;__Actinobacteria;__Coriobacteriia;__Coriobacteriales;__Coriobacteriaceae;__	0.000731886	0	1.22651e-05	0.00153072	0.00121735	6.61732e-05	0	0	0	9.38601e-06	2.82156e-05	8.45594e-06	0	0	0	0	0
Bacteria;__Actinobacteria;__Coriobacteriia;__Coriobacteriales;__Coriobacteriaceae;__Collinsella	0	0	1.22651e-05	0	0	0	0	0	0	0	0	0	0	0	0	0	0
Bacteria;__Actinobacteria;__MB-A2-108;__;Other;Other	0.000152476	0	0	0	1.89226e-05	0	0	0	0	0	0	0	0	0	0	0	0
Bacteria;__Actinobacteria;__OPB41;__;Other;Other	0	0	0	0	6.30752e-06	0	0	0	0	0	0	0	0	0	0	0	0
Bacteria;__Actinobacteria;__Rubrobacteria;__Rubrobacterales;__Rubrobacteriaceae;__Rubrobacter	0	0	0	0	0	0	0	0	0	0	5.64312e-06	0	0	0	0	0	0
Bacteria;__Actinobacteria;__Thermoleophilia;__Gaiellales;__;Other	0.0006404	3.6501e-05	3.06628e-05	4.59677e-05	0.00010092	0	0	0	9.11589e-05	9.38601e-06	2.25725e-05	7.61035e-05	1.95383e-05	0	0.00164494	0.000562088	0
Bacteria;__Actinobacteria;__Thermoleophilia;__Gaiellales;__Gaiellaceae;__Gaiella	0.000589575	0	0	0	6.30752e-06	0	0	0	0	0	0	0	0	0	0.00195257	0	0
Bacteria;__Actinobacteria;__Thermoleophilia;__Solirubrobacterales;__0319-6M6;__	1.01651e-05	9.12525e-06	0	0	0	0	0	0	0	0	0	0	0	0	0	0	0
Bacteria;__Actinobacteria;__Thermoleophilia;__Solirubrobacterales;__480-2;__	9.14857e-05	4.56263e-05	0	0	0	0	7.63021e-06	0	0	4.22371e-05	0	0	9.76915e-06	0	0.000645159	0	0
Bacteria;__Actinobacteria;__Thermoleophilia;__Solirubrobacterales;__Patulibacteraceae;__Patulibacter	0.000406603	7.3002e-05	1.22651e-05	7.81451e-05	7.56902e-05	0	0	7.49058e-05	0.000130227	9.38601e-06	2.25725e-05	5.07357e-05	0	0	0	0	0
Bacteria;__Actinobacteria;__Thermoleophilia;__Solirubrobacterales;__Solirubrobacteraceae;__Solirubrobacter	1.01651e-05	0	0	0	0	0	0	0	0	0	0	0	0	0	0	0	0
Bacteria;__Actinobacteria;__Thermoleophilia;__Solirubrobacterales;__TM146;__	0.000457429	0.000100378	6.13256e-06	0	3.15376e-05	0	5.34115e-05	1.49812e-05	3.90681e-05	0.000103246	5.64312e-05	0.000143751	3.90766e-05	0	0	0	0
Bacteria;__Actinobacteria;__Thermoleophilia;__Solirubrobacterales;__YNPFFP1;__	5.08254e-05	0	0	0	0	0	1.52604e-05	0	0	0	0	0	0	0	0	0	0
Bacteria;__Armatimonadetes;__;Other;Other;Other	0.000721721	6.38768e-05	6.74582e-05	0.000436693	0.000996588	4.72666e-06	0.000106823	2.99623e-05	0	6.10091e-05	1.12862e-05	2.53678e-05	9.76915e-06	2.68694e-05	0	0	0
Bacteria;__Armatimonadetes;__Armatimonadia;__Armatimonadales;__;Other	0.00164674	0.0208695	0.00508389	0.00421064	0.00199948	0.0231181	0.00668406	0.00471158	0.0123325	0.002553	0.00524246	0.0120666	0.00164122	0.00432598	0	0	0.00314546
Bacteria;__Armatimonadetes;__Armatimonadia;__Armatimonadales;__Armatimonadaceae;__Armatimonas	0	0	0	0	0	0	0	7.49058e-06	0	0	4.51449e-05	0	0	0	0.005157	0	0
Bacteria;__Armatimonadetes;__Chthonomonadetes;__Chthonomonadales;__;Other	1.01651e-05	0	6.13256e-06	0	1.89226e-05	0	0	0	0	0	0	0	0	0	0	0	0
Bacteria;__Armatimonadetes;__Chthonomonadetes;__Chthonomonadales;__Chthonomonadaceae;__Chthonomonas	0.00373058	0.00185243	0.000993475	0.00111702	0.000782132	0.000567199	0.00119031	0.00077153	0.00222688	0.000633556	0.000513524	0.00292576	0.000468919	0.00102104	0	0	0.000731502
Bacteria;__BD1-5;__;Other;Other;Other	6.09905e-05	3.6501e-05	2.45302e-05	5.51613e-05	4.41526e-05	1.89066e-05	4.57813e-05	1.49812e-05	5.20908e-05	4.69301e-06	1.69294e-05	8.45594e-06	0	0	0.00278572	0.00771732	0
Bacteria;__Bacteroidetes;__BD2-2;__;Other;Other	0	0	0	0	6.30752e-06	4.72666e-06	0	0	0	0	0	0	0	0	0	0	0
Bacteria;__Bacteroidetes;__BSV13;__;Other;Other	0.000203302	0	0	0.000928548	0.000309068	2.36333e-05	0	7.49058e-06	0	0	0	0	0	0	0	0	0
Bacteria;__Bacteroidetes;__Bacteroidia;__Bacteroidales;__3M1PL1-52_termite_group;__	0	0	0	4.59677e-06	0	0	0	0	0	0	0	0	0	0	0	0	0
Bacteria;__Bacteroidetes;__Bacteroidia;__Bacteroidales;__Bacteroidaceae;__Bacteroides	0	1.82505e-05	3.67954e-05	2.29839e-05	0	4.72666e-06	7.63021e-06	7.49058e-06	2.60454e-05	0	0	8.45594e-06	0	0	0	0	0
Bacteria;__Bacteroidetes;__Bacteroidia;__Bacteroidales;__Marinilabiaceae;__	1.01651e-05	0	0	1.37903e-05	0	4.72666e-06	0	0	0	0	0	0	0	0	0	0	0
Bacteria;__Bacteroidetes;__Bacteroidia;__Bacteroidales;__Marinilabiaceae;__Mangroviflexus	0	0	6.13256e-06	0	6.30752e-06	0	0	0	0	0	0	0	0	0	0	0	0
Bacteria;__Bacteroidetes;__Bacteroidia;__Bacteroidales;__Marinilabiaceae;__Marinifilum	1.01651e-05	0	1.22651e-05	5.05645e-05	1.2615e-05	4.72666e-05	7.63021e-06	7.49058e-06	0	0	0	1.69119e-05	0	2.68694e-05	0	0	0.000109725
Bacteria;__Bacteroidetes;__Bacteroidia;__Bacteroidales;__Porphyromonadaceae;__	0	0	0	0	6.30752e-06	4.72666e-06	0	0	0	0	0	0	0	0	0	0	0
Bacteria;__Bacteroidetes;__Bacteroidia;__Bacteroidales;__Porphyromonadaceae;__Dysgonomonas	0	0	6.13256e-06	4.59677e-06	6.30752e-06	0	0	7.49058e-06	0	4.69301e-06	5.64312e-06	1.69119e-05	0	0	0	0	0
Bacteria;__Bacteroidetes;__Bacteroidia;__Bacteroidales;__Porphyromonadaceae;__Macellibacteroides	0	0	0	4.59677e-06	0	0	0	0	0	0	0	0	0	0	0	0	0
Bacteria;__Bacteroidetes;__Bacteroidia;__Bacteroidales;__Porphyromonadaceae;__Odoribacter	0	0	0	0	0	0	0	0	1.30227e-05	0	0	0	0	0	0	0	0
Bacteria;__Bacteroidetes;__Bacteroidia;__Bacteroidales;__Porphyromonadaceae;__Paludibacter	0.0010775	9.12525e-06	6.13256e-06	0.000124113	0.000309068	0	0	2.24717e-05	1.30227e-05	0	1.69294e-05	8.45594e-06	0	0	0	0	0
Bacteria;__Bacteroidetes;__Bacteroidia;__Bacteroidales;__Porphyromonadaceae;__Parabacteroides	0	0	0	0	6.30752e-06	0	0	0	0	0	0	0	0	0	0	0	0
Bacteria;__Bacteroidetes;__Bacteroidia;__Bacteroidales;__Porphyromonadaceae;__Petrimonas	0	0	0	0	0	0	0	0	0	4.69301e-06	0	0	0	0	0	0	0
Bacteria;__Bacteroidetes;__Bacteroidia;__Bacteroidales;__Porphyromonadaceae;__Proteiniphilum	0	1.82505e-05	0	0	0	0	0	0	0	0	0	0	0	0	4.27257e-06	0	0
Bacteria;__Bacteroidetes;__Bacteroidia;__Bacteroidales;__Prevotellaceae;__Alloprevotella	0	0	4.29279e-05	0	0	0	0	0	0	0	0	0	0	0	0	0	0
Bacteria;__Bacteroidetes;__Bacteroidia;__Bacteroidales;__Prevotellaceae;__Prevotella	0	0	4.90605e-05	0	0	0	0	0	0	0	0	0	0	0	0	0	0
Bacteria;__Bacteroidetes;__Bacteroidia;__Bacteroidales;__Rikenellaceae;__Alistipes	0	0	0	0	0	0	7.63021e-06	0	0	0	0	0	0	0	0	0	0
Bacteria;__Bacteroidetes;__Bacteroidia;__Bacteroidales;__Rikenellaceae;__Blvii28_wastewater-sludge_group	0	0	0	0	0	0	7.63021e-06	0	0	0	0	0	0	0	0	0	0
Bacteria;__Bacteroidetes;__Bacteroidia;__Bacteroidales;__Rikenellaceae;__vadinBC27_wastewater-sludge_group	0	0	0	0	0	9.45331e-06	0	0	0	0	1.12862e-05	0	0	0	0	0	0
Bacteria;__Bacteroidetes;__Bacteroidia;__Bacteroidales;__S24-7;__	0	0	0	4.59677e-06	0	0	0	0	0	0	0	0	0	0	0	0	0
Bacteria;__Bacteroidetes;__Cytophagia;__Cytophagales;__Cyclobacteriaceae;__	0.000162641	0	0	0	0	0	0	0	0	0	0	0	0	0	0	0	0
Bacteria;__Bacteroidetes;__Cytophagia;__Cytophagales;__Cytophagaceae;__	0.000426933	3.6501e-05	2.45302e-05	0	1.2615e-05	0	1.52604e-05	0	0	4.69301e-06	3.95018e-05	2.53678e-05	9.76915e-06	0	0	0.0036004	0
Bacteria;__Bacteroidetes;__Cytophagia;__Cytophagales;__Cytophagaceae;__Arcicella	0.00497072	0.00624167	0.00185203	0.0108714	0.00935405	0.00442888	0.0026019	0.00197751	0.00363333	0.00833009	0.00192995	0.00449011	0.00738548	0.00128973	0.0016364	0.0117127	0.00420614
Bacteria;__Bacteroidetes;__Cytophagia;__Cytophagales;__Cytophagaceae;__Chryseolinea	0	0	0	0.000165484	0	0	0	0	0	0	0	0	0	0	0	0	0
Bacteria;__Bacteroidetes;__Cytophagia;__Cytophagales;__Cytophagaceae;__Cytophaga	0.00221599	0.0111237	0.000374086	0.000547016	0.00317899	0.00182922	0.000144974	0.000838945	0.000169295	0.00145014	0.000338587	0.0176645	0.000761994	0.00128973	0	4.55747e-05	0.0429392
Bacteria;__Bacteroidetes;__Cytophagia;__Cytophagales;__Cytophagaceae;__Dyadobacter	0	0	1.22651e-05	0	6.30752e-06	0	1.52604e-05	0	0	0	0	0	0	0	0	0	0
Bacteria;__Bacteroidetes;__Cytophagia;__Cytophagales;__Cytophagaceae;__Emticicia	0	0	0	0	0	0	0	0	0	0	0	0	0	0	0.00883141	0	0
Bacteria;__Bacteroidetes;__Cytophagia;__Cytophagales;__Cytophagaceae;__Fibrella	7.11556e-05	2.73758e-05	3.06628e-05	0	1.89226e-05	2.36333e-05	5.34115e-05	0	3.90681e-05	4.69301e-06	1.12862e-05	3.38238e-05	0	0.000134347	0	0	0
Bacteria;__Bacteroidetes;__Cytophagia;__Cytophagales;__Cytophagaceae;__Hymenobacter	0.0730768	0.0954866	0.115139	0.0510977	0.0642673	0.0618436	0.117749	0.0806661	0.0676399	0.127809	0.227931	0.0834263	0.147426	0.191337	0.00597306	0.000850728	0.175085
Bacteria;__Bacteroidetes;__Cytophagia;__Cytophagales;__Cytophagaceae;__Rhodocytophaga	0.000172806	0.000529265	1.22651e-05	2.29839e-05	5.04601e-05	0.000122893	0	7.49058e-06	1.30227e-05	1.4079e-05	1.12862e-05	0.000363606	0	0	0	0	0.000329176
Bacteria;__Bacteroidetes;__Cytophagia;__Cytophagales;__Cytophagaceae;__Siphonobacter	1.01651e-05	0	0	0	0	0	0	0	0	0	0	0	0	0	0	0	0
Bacteria;__Bacteroidetes;__Cytophagia;__Cytophagales;__Cytophagaceae;__Spirosoma	0.000477759	0.000739146	0.000380219	0.000340161	0.000214456	0.000179613	0.000129714	0.000232208	0.00033859	0.000535003	7.90037e-05	0.000186031	0.000595918	0.000295564	0.00099551	0	7.31502e-05
Bacteria;__Bacteroidetes;__Cytophagia;__Cytophagales;__Cytophagaceae;__Sporocytophaga	0.000152476	2.73758e-05	1.22651e-05	0	3.15376e-05	4.72666e-06	0	1.49812e-05	0	4.69301e-06	0	0	0	0	0	0	0
Bacteria;__Bacteroidetes;__Cytophagia;__Cytophagales;__Flammeovirgaceae;__Cesiribacter	0	0	0	0	0	0	0	0	0	0	5.64312e-06	0	0	0	0	0	0
Bacteria;__Bacteroidetes;__Cytophagia;__Cytophagales;__Flammeovirgaceae;__Flexithrix	0	0	0	0	0	0	0	0	0	0	0	8.45594e-06	0	0	0	0	0
Bacteria;__Bacteroidetes;__Cytophagia;__Cytophagales;__MWH-CFBk5;__	0	9.12525e-06	0	0	0	0	0	0	0	0	0	0	0	0	0	0	0
Bacteria;__Bacteroidetes;__Cytophagia;__Order_II;__Rhodothermaceae;__Rubrivirga	0	0	0	0	0	0	7.63021e-06	0	0	0	0	0	0	0	0	0	0
Bacteria;__Bacteroidetes;__Cytophagia;__Order_III;__Unknown_Family;__Balneola	0	0	0	0	0	0	0	0	0	0	0	8.45594e-06	0	0	0	0	0
Bacteria;__Bacteroidetes;__Flavobacteriia;__Flavobacteriales;__Cryomorphaceae;__Fluviicola	0	0	0	0	0	4.72666e-06	0	0	0	0	0	0	0	0	0	0	0
Bacteria;__Bacteroidetes;__Flavobacteriia;__Flavobacteriales;__Cryomorphaceae;__Owenweeksia	2.03302e-05	1.82505e-05	0	0	1.2615e-05	3.78133e-05	1.52604e-05	4.49435e-05	2.60454e-05	2.3465e-05	1.12862e-05	5.91916e-05	9.76915e-06	0	0	0	0
Bacteria;__Bacteroidetes;__Flavobacteriia;__Flavobacteriales;__Flavobacteriaceae;__	0	0	0	0	0	0	0	7.49058e-06	0	0	0	0	0	0	0	0	0
Bacteria;__Bacteroidetes;__Flavobacteriia;__Flavobacteriales;__Flavobacteriaceae;__Chryseobacterium	0	0	0	0	0	0	0	0	0	4.69301e-06	5.64312e-06	0	0	0.00204208	0.00162785	0	0
Bacteria;__Bacteroidetes;__Flavobacteriia;__Flavobacteriales;__Flavobacteriaceae;__Cloacibacterium	0	0	0	4.59677e-06	0	0	0	0	0	0	0	0	0	0	0	0	0
Bacteria;__Bacteroidetes;__Flavobacteriia;__Flavobacteriales;__Flavobacteriaceae;__Elizabethkingia	0	0	0	0	0	0	0	0	0	0	0	0	0	0	0	0.0012609	0
Bacteria;__Bacteroidetes;__Flavobacteriia;__Flavobacteriales;__Flavobacteriaceae;__Flavobacterium	0.0218448	0.0102842	0.0151045	0.00545637	0.00876114	0.00123366	0.00156419	0.00951304	0.0138952	0.0362065	0.00961587	0.00802469	0.0168616	0.00384233	0.013527	0.0251724	0.00362094
Bacteria;__Bacteroidetes;__Flavobacteriia;__Flavobacteriales;__Flavobacteriaceae;__Myroides	2.03302e-05	0	1.22651e-05	6.89516e-05	2.52301e-05	5.19932e-05	0	0	0	0	0	8.45594e-06	0	0	0	0	3.65751e-05
Bacteria;__Bacteroidetes;__Flavobacteriia;__Flavobacteriales;__Flavobacteriaceae;__Polaribacter	0	0	0	0	0	4.72666e-06	0	0	0	0	0	0	0	0	0	0	0
Bacteria;__Bacteroidetes;__Flavobacteriia;__Flavobacteriales;__NS9_marine_group;__	0	0	0	1.37903e-05	0	0	0	0	0	0	0	0	0	0	0	0	0
Bacteria;__Bacteroidetes;__SM1A07;__;Other;Other	0	0	0	0	0	0	0	7.49058e-06	0	0	0	0	0	0	0	0	0
Bacteria;__Bacteroidetes;__Sphingobacteriia;__Sphingobacteriales;__;Other	0	0	0	0	0	0	0	0	0	0	0	0	0	0	1.70903e-05	0	0
Bacteria;__Bacteroidetes;__Sphingobacteriia;__Sphingobacteriales;__AKYH767;__	2.03302e-05	0	0	0	0	0	0	0	0	0	0	0	0	0	0.0021491	0	0
Bacteria;__Bacteroidetes;__Sphingobacteriia;__Sphingobacteriales;__CWT_CU03-E12;__	0	0	0	0	0	9.45331e-06	0	0	0	0	0	0	0	0	0	0	0
Bacteria;__Bacteroidetes;__Sphingobacteriia;__Sphingobacteriales;__Chitinophagaceae;__	0.000325283	1.82505e-05	6.13256e-05	0.000239032	0.000189226	3.78133e-05	4.57813e-05	0.000142321	0.000117204	0.000154869	0.000513524	0.000372062	0.000283305	2.68694e-05	0.00971156	0.00764136	0.000219451
Bacteria;__Bacteroidetes;__Sphingobacteriia;__Sphingobacteriales;__Chitinophagaceae;__Chitinophaga	0	0	0	0	0	4.72666e-06	0	0	0	4.69301e-06	0	0	1.95383e-05	0	0	0	0
Bacteria;__Bacteroidetes;__Sphingobacteriia;__Sphingobacteriales;__Chitinophagaceae;__Ferruginibacter	0.112649	0.142272	0.144152	0.0943947	0.130238	0.15554	0.143585	0.133302	0.126984	0.131085	0.116197	0.181059	0.153845	0.130344	0.0364963	0.042187	0.13167
Bacteria;__Bacteroidetes;__Sphingobacteriia;__Sphingobacteriales;__Chitinophagaceae;__Flavihumibacter	4.06603e-05	0	0	0	0	0	0	0	0	0	0	0	0	0	0	0	0
Bacteria;__Bacteroidetes;__Sphingobacteriia;__Sphingobacteriales;__Chitinophagaceae;__Flavisolibacter	0	0	6.13256e-06	3.67742e-05	0	0	0	0	0	9.38601e-06	0	2.53678e-05	2.93075e-05	0	0	1.51916e-05	0
Bacteria;__Bacteroidetes;__Sphingobacteriia;__Sphingobacteriales;__Chitinophagaceae;__Flavitalea	0.000121981	1.82505e-05	0	0	1.89226e-05	0	0	0	2.60454e-05	0	0	0	0	0	0	0	0
Bacteria;__Bacteroidetes;__Sphingobacteriia;__Sphingobacteriales;__Chitinophagaceae;__Hydrotalea	0.000132146	0.000775647	6.74582e-05	0.000206855	4.41526e-05	0.000567199	0.00875948	7.49058e-05	2.60454e-05	1.8772e-05	0.000316015	0.000338238	1.95383e-05	5.37389e-05	0.00291817	0.00682101	0.000512051
Bacteria;__Bacteroidetes;__Sphingobacteriia;__Sphingobacteriales;__Chitinophagaceae;__Lacibacter	1.01651e-05	0	0	0	0	0	0	0	0	9.38601e-06	0	0	0	0	0.000952784	0	0
Bacteria;__Bacteroidetes;__Sphingobacteriia;__Sphingobacteriales;__Chitinophagaceae;__Sediminibacterium	0.00464544	0.0019528	0.00296816	0.00103427	0.00131827	0.00145108	0.000824063	0.00352806	0.00630299	0.00640126	0.00110605	0.00357686	0.0111271	0.00317059	0.0093313	0	0.00471819
Bacteria;__Bacteroidetes;__Sphingobacteriia;__Sphingobacteriales;__Chitinophagaceae;__Segetibacter	8.13206e-05	1.82505e-05	0	0.00133306	3.15376e-05	0	1.52604e-05	0	3.90681e-05	4.69301e-06	5.64312e-06	3.38238e-05	0	0	0.00422985	0.00246103	0
Bacteria;__Bacteroidetes;__Sphingobacteriia;__Sphingobacteriales;__Chitinophagaceae;__Taibaiella	0	0	0	0	0	0	0	0	0	0	0	0	0	0	2.13629e-05	0	0
Bacteria;__Bacteroidetes;__Sphingobacteriia;__Sphingobacteriales;__FFCH9454;__	0.00101651	0.000520139	0	0.000239032	0.000630752	0.000671185	2.28906e-05	0.000142321	2.60454e-05	5.63161e-05	4.51449e-05	6.76476e-05	2.93075e-05	0.000161217	0	0	0.000585202
Bacteria;__Bacteroidetes;__Sphingobacteriia;__Sphingobacteriales;__KD1-131;__	0	0	0	0	0	0	7.63021e-06	0	0	0	0	0	0	0	4.27257e-06	0	0
Bacteria;__Bacteroidetes;__Sphingobacteriia;__Sphingobacteriales;__KD3-93;__	0.000304952	2.73758e-05	6.13256e-06	4.59677e-05	0.000170303	0	0	0	0	1.4079e-05	0	8.45594e-06	9.76915e-06	0	0.00236701	0	0
Bacteria;__Bacteroidetes;__Sphingobacteriia;__Sphingobacteriales;__LiUU-11-161;__	0	0	0	0	0	0	0	0	0	0	1.12862e-05	0	0	0	4.27257e-06	0	0
Bacteria;__Bacteroidetes;__Sphingobacteriia;__Sphingobacteriales;__NS11-12_marine_group;__	3.04952e-05	0	0	4.59677e-06	0	4.72666e-06	0	0	0	0	0	0	0	0	0	0	0
Bacteria;__Bacteroidetes;__Sphingobacteriia;__Sphingobacteriales;__PHOS-HE51;__	2.03302e-05	0	0	0	0	0	0	0	0	0	5.64312e-06	0	0	0	0.0036915	0	0
Bacteria;__Bacteroidetes;__Sphingobacteriia;__Sphingobacteriales;__S15-21;__	1.01651e-05	0	0	0	6.30752e-06	4.72666e-06	0	0	0	0	0	0	0	0	0	0	0
Bacteria;__Bacteroidetes;__Sphingobacteriia;__Sphingobacteriales;__ST-12K33;__	0.000121981	1.82505e-05	7.97233e-05	0.000243629	2.52301e-05	0.000274146	0	1.49812e-05	0	0	4.51449e-05	0.000202943	0	0.000161217	0	0	0.000182876
Bacteria;__Bacteroidetes;__Sphingobacteriia;__Sphingobacteriales;__Saprospiraceae;__	0.000111816	0	0	0	0	4.72666e-06	7.63021e-06	0	0	0	5.64312e-06	0	0	0	0.00233282	0.00571203	0
Bacteria;__Bacteroidetes;__Sphingobacteriia;__Sphingobacteriales;__Saprospiraceae;__Lewinella	0	0	0	0	0	0	0	0	0	0	0	2.53678e-05	0	0	5.12709e-05	1.51916e-05	0
Bacteria;__Bacteroidetes;__Sphingobacteriia;__Sphingobacteriales;__Sphingobacteriaceae;__	0.000152476	0	0	1.83871e-05	0	0	0	0	0	0	0	0	0	0	0	0	0
Bacteria;__Bacteroidetes;__Sphingobacteriia;__Sphingobacteriales;__Sphingobacteriaceae;__Arcticibacter	5.08254e-05	0	0	0	0	0	0	0	0	9.38601e-06	0	0	0	0	0	0	0
Bacteria;__Bacteroidetes;__Sphingobacteriia;__Sphingobacteriales;__Sphingobacteriaceae;__Mucilaginibacter	0.000335448	0.00139616	7.35907e-05	6.43548e-05	0.000113535	0.000236333	0.00158708	0.000292133	2.60454e-05	0.00014079	0.000925471	0.00295958	0.00011723	0.00126286	0	0	0.000987528
Bacteria;__Bacteroidetes;__Sphingobacteriia;__Sphingobacteriales;__Sphingobacteriaceae;__Nubsella	3.04952e-05	0	0	0	0	4.72666e-06	0	0	0	0	0	0	0	0	0	0	0
Bacteria;__Bacteroidetes;__Sphingobacteriia;__Sphingobacteriales;__Sphingobacteriaceae;__Pedobacter	0.000437098	2.73758e-05	6.13256e-06	0.000795241	0.000119843	6.14465e-05	7.63021e-06	5.24341e-05	0.000169295	5.63161e-05	1.12862e-05	5.07357e-05	2.93075e-05	0.000134347	0.00117496	0	3.65751e-05
Bacteria;__Bacteroidetes;__Sphingobacteriia;__Sphingobacteriales;__Sphingobacteriaceae;__Solitalea	3.04952e-05	0.000355885	0.000104254	1.37903e-05	5.04601e-05	0.000444306	9.91927e-05	5.24341e-05	2.60454e-05	0.000145483	0.000874683	0.000329782	9.76915e-05	0.000134347	0	0	0.000402326
Bacteria;__Bacteroidetes;__Sphingobacteriia;__Sphingobacteriales;__Sphingobacteriaceae;__Sphingobacterium	0	0	0	0	6.30752e-06	0	0	0	0	0	0	0	0	5.37389e-05	0	0	0
Bacteria;__Bacteroidetes;__Sphingobacteriia;__Sphingobacteriales;__WCHB1-69;__	0.00225665	0.000100378	0.000104254	0.003135	0.00141288	0.00288799	0.000289948	0.000172283	0.000130227	1.8772e-05	0.000135435	0.000676476	3.90766e-05	0.000403042	3.41806e-05	0	0.000731502
Bacteria;__Bacteroidetes;__Sphingobacteriia;__Sphingobacteriales;__env.OPS_17;__	0.00266325	0.0017703	0.000128784	0.0120435	0.0126466	0.00595086	8.39323e-05	0.00215729	0.000104182	0.000248729	7.33605e-05	0.00208862	0.000283305	0.000349303	0.0234137	0.00856804	0.00592517
Bacteria;__Bacteroidetes;__VC2.1_Bac22;__;Other;Other	1.01651e-05	0	0	0	6.30752e-06	0	0	0	0	0	0	8.45594e-06	0	0	0	0	0
Bacteria;__Bacteroidetes;__WCHB1-32;__;Other;Other	0.00182971	9.12525e-06	3.67954e-05	0.000717096	0.000567677	9.45331e-06	1.52604e-05	0	0	0	0	5.07357e-05	0	0	8.54515e-06	0	0
Bacteria;__Bacteroidetes;__vadinHA17;__;Other;Other	0.00478775	2.73758e-05	1.22651e-05	0.00124573	0.00171564	0	2.28906e-05	1.49812e-05	0	9.38601e-06	0	8.45594e-06	0	0	4.27257e-06	0	0
Bacteria;__Caldiserica;__Caldisericia;__Caldisericales;__Caldisericaceae;__Caldisericum	0	0	0	6.89516e-05	0.000170303	0	0	0	0	0	0	0	0	0	0	0	0
Bacteria;__Candidate_division_BRC1;__;Other;Other;Other	5.08254e-05	9.12525e-06	3.67954e-05	1.37903e-05	0.00010092	0	1.52604e-05	0	0	4.22371e-05	1.12862e-05	8.45594e-06	4.88458e-05	0	0	0	3.65751e-05
Bacteria;__Candidate_division_KB1;__;Other;Other;Other	0	0	1.83977e-05	0	6.30752e-06	0	0	0	0	4.69301e-06	0	1.69119e-05	0	0	0	0	0
Bacteria;__Candidate_division_OD1;__;Other;Other;Other	0.00193137	0.000428887	0.000134916	0.000266613	0.000277531	0.00294943	0.000206016	0.000711605	0.00235711	0.000300352	0.000276513	0.00273127	7.81532e-05	5.37389e-05	0.0066823	0.0248078	0.000219451
Bacteria;__Candidate_division_OP11;__;Other;Other;Other	0.000213467	9.12525e-06	0	0	0	2.36333e-05	0	0	1.30227e-05	0	0	0	0	0	2.56354e-05	0	0
Bacteria;__Candidate_division_OP3;__;Other;Other;Other	1.01651e-05	0	0	0	0	4.72666e-06	0	0	0	0	5.64312e-06	8.45594e-06	0	0	0	0	0
Bacteria;__Candidate_division_TM7;__;Other;Other;Other	0.0144141	0.0487015	0.0407079	0.0369534	0.034521	0.220413	0.0335653	0.0534753	0.0680176	0.0487885	0.0223016	0.0454845	0.031867	0.0418357	0.00907922	1.51916e-05	0.0636407
Bacteria;__Candidate_division_WS3;__;Other;Other;Other	0	0	6.13256e-06	0	0	4.72666e-06	0	0	0	0	0	0	0	0	0	0	0
Bacteria;__Chlamydiae;__Chlamydiae;__Chlamydiales;__Parachlamydiaceae;__Candidatus_Protochlamydia	6.09905e-05	0	6.13256e-06	0	0	0	0	0	0	4.69301e-06	0	8.45594e-06	0	0	0	0	0
Bacteria;__Chlamydiae;__Chlamydiae;__Chlamydiales;__Parachlamydiaceae;__Neochlamydia	3.04952e-05	9.12525e-06	0	0	6.30752e-06	0	0	0	0	4.69301e-06	0	0	0	0	0	0	0
Bacteria;__Chlamydiae;__Chlamydiae;__Chlamydiales;__Parachlamydiaceae;__Parachlamydia	2.03302e-05	0	0	0	6.30752e-06	0	7.63021e-06	0	0	0	0	0	9.76915e-06	0	0	0	0
Bacteria;__Chlamydiae;__Chlamydiae;__Chlamydiales;__Waddliaceae;__Waddlia	1.01651e-05	0	0	0	0	0	0	0	0	0	0	0	0	0	0	0	0
Bacteria;__Chlorobi;__Chlorobia;__Chlorobiales;__OPB56;__	0.000111816	0	0	0	0	0	0	0	0	4.69301e-06	0	0	0	0	0	0	3.65751e-05
Bacteria;__Chlorobi;__Chlorobia;__Chlorobiales;__SJA-28;__	9.14857e-05	0	0	0	0	0	0	0	0	0	0	0	0	0	0	0	0
Bacteria;__Chlorobi;__Ignavibacteria;__Ignavibacteriales;__BSV26;__	2.03302e-05	0	0	0	0	0	0	0	0	0	0	0	0	0	0	0	0
Bacteria;__Chlorobi;__Ignavibacteria;__Ignavibacteriales;__PHOS-HE36;__	0	0	6.13256e-06	0	0	0	0	0	0	4.69301e-06	0	0	0	0	0	0	0
Bacteria;__Chloroflexi;__;Other;Other;Other	2.03302e-05	0	0	0	0	0	0	0	0	0	0	0	0	0	0	0	0
Bacteria;__Chloroflexi;__Anaerolineae;__Anaerolineales;__Anaerolineaceae;__	0.000111816	0	0	0	9.46128e-05	0	0	0	0	0	3.38587e-05	1.69119e-05	0	0	0	0	0
Bacteria;__Chloroflexi;__Anaerolineae;__Anaerolineales;__Anaerolineaceae;__Anaerolinea	0.00146377	0	0	0	0	0	0	0	0	0	0	0	9.76915e-06	0	0	0	0
Bacteria;__Chloroflexi;__Anaerolineae;__Anaerolineales;__Anaerolineaceae;__Leptolinea	0.000111816	0	0	0	0.000208148	0	7.63021e-06	7.49058e-06	0	0	0	0	0	0	0	0	0
Bacteria;__Chloroflexi;__Caldilineae;__Caldilineales;__Caldilineaceae;__	0.000213467	0	6.13256e-06	0	6.30752e-06	0	7.63021e-06	7.49058e-06	0	0	5.64312e-06	0	0	0	0	0	0
Bacteria;__Chloroflexi;__Caldilineae;__Caldilineales;__Caldilineaceae;__Caldilinea	0	0	0	0	0	0	0	0	0	0	1.12862e-05	0	0	0	0	0	0
Bacteria;__Chloroflexi;__Chloroflexia;__AKIW781;__;Other	0	2.73758e-05	0	0	0	0	0	7.49058e-06	0	0	1.12862e-05	2.53678e-05	0	0	0	0.00584875	0
Bacteria;__Chloroflexi;__Chloroflexia;__Chloroflexales;__Chloroflexaceae;__Chloronema	0	1.82505e-05	0	0	0	0	0	0	0	0	0	0	0	0	0	0	0
Bacteria;__Chloroflexi;__Chloroflexia;__Chloroflexales;__Chloroflexales_Incertae_Sedis;__Candidatus_Chlorothrix	1.01651e-05	9.12525e-06	0	1.37903e-05	0	0	2.28906e-05	0	0	0	0	0	0	0	0	0	0
Bacteria;__Chloroflexi;__Chloroflexia;__Chloroflexales;__Roseiflexaceae;__Roseiflexus	0.000335448	1.82505e-05	0.000392484	5.51613e-05	5.67677e-05	0	3.05208e-05	2.24717e-05	1.30227e-05	4.69301e-06	0.000107219	5.07357e-05	1.95383e-05	0	0	0.000151916	0
Bacteria;__Chloroflexi;__Chloroflexia;__Herpetosiphonales;__Herpetosiphonaceae;__Herpetosiphon	0	0	0	0	0	0	0	0	0	4.69301e-06	0	8.45594e-06	0	0	0	0	0
Bacteria;__Chloroflexi;__Gitt-GS-136;__;Other;Other	4.06603e-05	0	6.13256e-06	0	0	0	0	0	0	0	0	0	0	0	0	0	0
Bacteria;__Chloroflexi;__JG30-KF-CM66;__;Other;Other	0.000508254	7.3002e-05	0	4.59677e-06	6.30752e-06	0	0.000144974	0	6.51135e-05	9.38601e-06	5.64312e-06	0	3.90766e-05	0	0	0	0
Bacteria;__Chloroflexi;__KD4-96;__;Other;Other	0.00252094	0.000164255	6.13256e-06	0.000124113	6.93827e-05	2.36333e-05	6.10417e-05	9.73775e-05	0	1.4079e-05	5.64312e-05	8.45594e-06	4.88458e-05	2.68694e-05	0.00238837	0.00451189	7.31502e-05
Bacteria;__Chloroflexi;__Ktedonobacteria;__C0119;__;Other	3.04952e-05	1.82505e-05	4.29279e-05	0	8.19977e-05	2.83599e-05	7.63021e-06	1.49812e-05	6.51135e-05	9.38601e-06	9.02899e-05	7.61035e-05	9.76915e-06	2.68694e-05	0.000106814	0	7.31502e-05
Bacteria;__Chloroflexi;__Ktedonobacteria;__Ktedonobacterales;__Ktedonobacteraceae;__	1.01651e-05	0	0	0	0	0	0	0	0	0	1.12862e-05	6.76476e-05	0	0	0	0	0
Bacteria;__Chloroflexi;__Ktedonobacteria;__Ktedonobacterales;__Ktedonobacteraceae;__Ktedonobacter	0	0.000136879	0	0	0	0	0	0	0	0	0	0	0	0	0	0	0
Bacteria;__Chloroflexi;__Ktedonobacteria;__Ktedonobacterales;__Thermosporotrichaceae;__	0	9.12525e-06	0	0	0	0	0	0	0	0	0	0	0	0	0	0	0
Bacteria;__Chloroflexi;__Ktedonobacteria;__Ktedonobacterales;__Thermosporotrichaceae;__Thermosporothrix	0	0	0	0	0	0	0	0	0	0	0	0	1.95383e-05	0	0	0	0
Bacteria;__Chloroflexi;__P2-11E;__;Other;Other	3.04952e-05	0	0	0	0	4.72666e-06	0	0	0	0	0	0	0	0	0	0.00159511	0
Bacteria;__Chloroflexi;__S085;__;Other;Other	3.04952e-05	0	0	0	0	0	0	0	0	0	0	0	0	0	0	0	0
Bacteria;__Chloroflexi;__SAR202_clade;__;Other;Other	0	0	0	0	0	4.72666e-06	0	0	0	0	0	0	0	0	0	0	0
Bacteria;__Chloroflexi;__SHA-26;__;Other;Other	1.01651e-05	0	0	0	1.2615e-05	0	0	7.49058e-06	0	0	5.64312e-06	0	0	0	8.54515e-06	0	0
Bacteria;__Chloroflexi;__TK10;__;Other;Other	0.000233797	0	6.13256e-06	0	0	0	1.52604e-05	0	0	4.69301e-06	0	0	0	0	0	0	0
Bacteria;__Chloroflexi;__Thermomicrobia;__JG30-KF-CM45;__;Other	0.000396438	5.47515e-05	6.13256e-06	0	4.41526e-05	0	0	0	3.90681e-05	1.8772e-05	1.69294e-05	8.45594e-05	0	0	0	0	0
Bacteria;__Cyanobacteria;__Cyanobacteria;__;Other;Other	2.03302e-05	2.73758e-05	0	0	0	0	2.28906e-05	0	0	3.75441e-05	1.12862e-05	5.07357e-05	0	0	0	0	3.65751e-05
Bacteria;__Cyanobacteria;__Cyanobacteria;__SubsectionI;__FamilyI;__	0	0	0	0	0	4.72666e-06	0	0	0	0	0	0	0	0	0	0	0
Bacteria;__Cyanobacteria;__Cyanobacteria;__SubsectionII;__FamilyII;__Chroococcidiopsis	5.08254e-05	6.38768e-05	1.22651e-05	0	0	0	0	0	0	1.8772e-05	5.64312e-06	8.45594e-06	0	0	0	0.00315985	0
Bacteria;__Cyanobacteria;__Cyanobacteria;__SubsectionIII;__FamilyI;__	1.01651e-05	5.47515e-05	0	0	6.30752e-06	0	0	7.49058e-06	0.00273477	2.8158e-05	5.64312e-06	2.53678e-05	0	0	0	0	0
Bacteria;__Cyanobacteria;__Cyanobacteria;__SubsectionIII;__FamilyI;__Chamaesiphon	0.0161828	0.0808497	0.0394876	0.0284034	0.0520622	0.0188641	0.0331685	0.0201721	0.0804933	0.0216066	0.0143561	0.0559022	0.0121528	0.0313566	8.54515e-06	0.00940358	0.0204821
Bacteria;__Cyanobacteria;__Cyanobacteria;__SubsectionIII;__FamilyI;__Leptolyngbya	0.0244877	0.0381253	0.0250147	4.59677e-06	0.00148227	0.00336065	0.0127882	0.29996	0.0446418	0.0604459	0.000902899	0.00553019	0.0141067	0.0128973	0.00149967	1.51916e-05	0.0537654
Bacteria;__Cyanobacteria;__Cyanobacteria;__SubsectionIII;__FamilyI;__Microcoleus	0.000101651	0.00019163	6.13256e-06	0	4.41526e-05	0	4.57813e-05	0	6.51135e-05	4.69301e-06	0	6.76476e-05	2.93075e-05	0	0	0	7.31502e-05
Bacteria;__Cyanobacteria;__Cyanobacteria;__SubsectionIII;__FamilyI;__Phormidesmis	0	1.82505e-05	0	0	0	0	0	0	2.60454e-05	0	2.25725e-05	0	0	0	0	0	0
Bacteria;__Cyanobacteria;__Cyanobacteria;__SubsectionIII;__FamilyI;__Phormidium	0	9.12525e-06	0	0	0	0	0	7.49058e-06	0	0	2.25725e-05	0	0	0	0	9.11494e-05	0
Bacteria;__Cyanobacteria;__Cyanobacteria;__SubsectionIII;__FamilyI;__Tychonema	0.000152476	0	0	0	0	0	0	0	2.60454e-05	0	2.82156e-05	0	0	0	0	0	0
Bacteria;__Cyanobacteria;__Cyanobacteria;__SubsectionIV;__FamilyI;__	1.01651e-05	0	0	0	0	0	0	0	0	0	0	0	0	0	0	0	0
Bacteria;__Cyanobacteria;__Cyanobacteria;__SubsectionIV;__FamilyI;__Anabaenopsis	0	0	0	0	0	0	0	0	0	0	0	0	0	0	0	1.51916e-05	0
Bacteria;__Cyanobacteria;__Cyanobacteria;__SubsectionIV;__FamilyI;__Nostoc	0	0	0	0	0	0	0	0	0	0	0	5.91916e-05	0	0	0	0	0
Bacteria;__Cyanobacteria;__Cyanobacteria;__SubsectionIV;__FamilyII;__Calothrix	1.01651e-05	0	0	0	0	0	0	0	0	0	0	0	0	0	0	0	0
Bacteria;__Cyanobacteria;__ML635J-21;__;Other;Other	0.000162641	4.56263e-05	2.45302e-05	0.000216048	6.30752e-05	0.000297779	0	3.74529e-05	0	2.3465e-05	2.25725e-05	0.000160663	1.95383e-05	5.37389e-05	0.000538344	0.00445113	0
Bacteria;__Cyanobacteria;__Melainabacteria;__Gastranaerophilales;__;Other	0	0	0	0	1.2615e-05	0	0	0	0	0	0	0	0	0	0	0	0
Bacteria;__Cyanobacteria;__Melainabacteria;__Obscuribacterales;__;Other	0	0	0	0.000179274	6.30752e-06	5.67199e-05	7.63021e-06	0	2.60454e-05	0	1.12862e-05	0	0	2.68694e-05	0.0104593	0.0127001	0
Bacteria;__Deferribacteres;__Deferribacteres;__Deferribacterales;__Deferribacteraceae;__Denitrovibrio	0	0	0	0	0	0	7.63021e-06	0	0	0	0	8.45594e-06	0	0	0	0	0
Bacteria;__Deferribacteres;__Deferribacteres;__Deferribacterales;__Deferribacterales_Incertae_Sedis;__Caldithrix	0	0	0	0	0	0	1.52604e-05	0	0	0	0	8.45594e-06	0	0	0	0	0
Bacteria;__Deferribacteres;__Deferribacteres;__Deferribacterales;__SAR406_clade(Marine_group_A);__	0	0	0	0	6.30752e-06	0	0	0	0	0	0	0	0	0	0	0	0
Bacteria;__Deinococcus-Thermus;__Deinococci;__Deinococcales;__Deinococcaceae;__	4.06603e-05	0	3.06628e-05	0	0	0	0	2.99623e-05	1.30227e-05	1.8772e-05	0	0	0	0	0	0	0
Bacteria;__Deinococcus-Thermus;__Deinococci;__Deinococcales;__Deinococcaceae;__Deinococcus	0.00884362	0.0227766	0.014896	0.0112575	0.010748	0.0271972	0.0123609	0.00648684	0.0324005	0.00522332	0.00392761	0.0182479	0.00382951	0.0154231	0.00130741	0	0.0158736
Bacteria;__Deinococcus-Thermus;__Deinococci;__Deinococcales;__Trueperaceae;__Truepera	2.03302e-05	0	0	0	0	0	0	7.49058e-06	0	1.8772e-05	1.69294e-05	0	0	0	0	0	0
Bacteria;__Deinococcus-Thermus;__Deinococci;__KD3-62;__;Other	5.08254e-05	0	0	0.000119516	6.30752e-06	0	0	0	0	0	0	0	0	0	0	0	0
Bacteria;__Deinococcus-Thermus;__Deinococci;__Thermales;__Thermaceae;__Thermus	0.000203302	0.000273758	0.000128784	0.000197661	9.46128e-05	6.61732e-05	0.000106823	1.49812e-05	0.000104182	0.000417678	0.000225725	0.000194487	0.000449381	8.06083e-05	0	0	0.000182876
Bacteria;__Elusimicrobia;__Elusimicrobia;__Elusimicrobiales;__Elusimicrobiaceae;__Elusimicrobium	1.01651e-05	0	0	0	0	0	0	0	0	0	0	0	0	0	0	0	0
Bacteria;__Elusimicrobia;__Elusimicrobia;__Lineage_IIa;__;Other	3.04952e-05	0	6.13256e-06	5.9758e-05	1.89226e-05	0	0	0	0	0	0	0	0	0	0	0	0
Bacteria;__Elusimicrobia;__Elusimicrobia;__Lineage_IV;__;Other	5.08254e-05	0	0	5.9758e-05	0	0	0	0	0	0	0	0	0	0	0	0	0
Bacteria;__Elusimicrobia;__Elusimicrobia;__Lineage_I_(Endomicrobia);__;Other	0	0	6.13256e-06	4.59677e-06	1.2615e-05	0	0	0	0	0	1.12862e-05	1.69119e-05	0	0	0	0	0
Bacteria;__Fibrobacteres;__Fibrobacteria;__Fibrobacterales;__Fibrobacteraceae;__possible_genus_04	0.000203302	0	0	0	1.2615e-05	0	0	0	0	0	0	0	0	0	0	0	0
Bacteria;__Fibrobacteres;__Fibrobacteria;__Fibrobacterales;__possible_family_01;__	7.11556e-05	0	0	0	0	0	0	0	0	0	0	0	0	0	0	0	0
Bacteria;__Firmicutes;__Bacilli;__Bacillales;__Alicyclobacillaceae;__Tumebacillus	5.08254e-05	0.00132316	0	0	0	0	0	0	3.90681e-05	4.69301e-06	5.64312e-06	0	8.79224e-05	0	0	0	3.65751e-05
Bacteria;__Firmicutes;__Bacilli;__Bacillales;__Bacillaceae;__Bacillus	0.00057941	0.00323946	7.35907e-05	0.0001425	0.000384759	1.418e-05	0.000129714	0.000179774	0.000273477	0.000722723	6.77174e-05	8.45594e-05	0.000742456	0	0	0.00762617	7.31502e-05
Bacteria;__Firmicutes;__Bacilli;__Bacillales;__Bacillaceae;__Gracilibacillus	0	9.12525e-06	0	0	0	0	0	0	0	0	0	0	0	0	0	0	0
Bacteria;__Firmicutes;__Bacilli;__Bacillales;__Bacillaceae;__Lentibacillus	0	9.12525e-06	0	0	0	0	0	0	0	4.69301e-06	0	0	9.76915e-06	0	0	0	0
Bacteria;__Firmicutes;__Bacilli;__Bacillales;__Bacillaceae;__Oceanobacillus	5.08254e-05	6.38768e-05	1.22651e-05	0	1.89226e-05	0	0	0	0	1.4079e-05	0	0	2.93075e-05	0	0	0	0
Bacteria;__Firmicutes;__Bacilli;__Bacillales;__Bacillaceae;__Ornithinibacillus	0	9.12525e-06	0	0	0	0	0	0	0	0	0	0	0	0	0	0	0
Bacteria;__Firmicutes;__Bacilli;__Bacillales;__Bacillaceae;__Paucisalibacillus	0	0	0	0	0	0	0	7.49058e-06	0	0	0	0	0	0	0	0	0
Bacteria;__Firmicutes;__Bacilli;__Bacillales;__Bacillaceae;__Terribacillus	0	9.12525e-06	0	0	0	0	0	0	0	9.38601e-06	0	0	0	0	0	0	0
Bacteria;__Firmicutes;__Bacilli;__Bacillales;__Family_XII;__Exiguobacterium	0	0	0	0	0	0	0	0	0	0	0	0	0	2.68694e-05	0	0	0
Bacteria;__Firmicutes;__Bacilli;__Bacillales;__Paenibacillaceae;__	5.08254e-05	0.000109503	0	0	2.52301e-05	0	2.28906e-05	0	0	1.8772e-05	0	0	0	0	0	0	0
Bacteria;__Firmicutes;__Bacilli;__Bacillales;__Paenibacillaceae;__Brevibacillus	0	9.12525e-05	0	0	0	0	0	7.49058e-06	0	1.4079e-05	0	0	1.95383e-05	0	0	0	0
Bacteria;__Firmicutes;__Bacilli;__Bacillales;__Paenibacillaceae;__Cohnella	0	9.12525e-06	0	0	0	0	0	0	0	0	0	0	0	0	0	0	0
Bacteria;__Firmicutes;__Bacilli;__Bacillales;__Paenibacillaceae;__Fontibacillus	0	0	0	0	0	0	0	0	0	0	0	0	9.76915e-06	0	0	0	0
Bacteria;__Firmicutes;__Bacilli;__Bacillales;__Paenibacillaceae;__Oxalophagus	4.06603e-05	0	0	0	1.2615e-05	0	0	7.49058e-06	0	4.69301e-06	0	8.45594e-06	1.95383e-05	0	0	0	0
Bacteria;__Firmicutes;__Bacilli;__Bacillales;__Paenibacillaceae;__Paenibacillus	0.00191104	0.00151479	0.000410882	0.000946935	0.00110382	0.000255239	0.000976667	0.000224717	0.000742294	0.000750881	0.000592527	0.00105699	0.000332151	0.000268694	0	0	0.000365751
Bacteria;__Firmicutes;__Bacilli;__Bacillales;__Planococcaceae;__	3.04952e-05	0.000118628	0	0	1.89226e-05	0	0	0	0	1.4079e-05	0	8.45594e-06	9.76915e-06	0	0	0	0
Bacteria;__Firmicutes;__Bacilli;__Bacillales;__Planococcaceae;__Bhargavaea	2.03302e-05	0	0	0	0	0	0	0	0	9.38601e-06	0	0	0	0	0	0	0
Bacteria;__Firmicutes;__Bacilli;__Bacillales;__Planococcaceae;__Chungangia	0	1.82505e-05	0	0	0	0	7.63021e-06	0	1.30227e-05	9.38601e-06	0	0	0	0	0	0	0
Bacteria;__Firmicutes;__Bacilli;__Bacillales;__Planococcaceae;__Incertae_Sedis	0.000304952	0.000611392	1.83977e-05	0	8.19977e-05	0	7.63021e-05	2.24717e-05	5.20908e-05	0.000173641	4.51449e-05	8.45594e-06	0.000175845	0	0	0	3.65751e-05
Bacteria;__Firmicutes;__Bacilli;__Bacillales;__Planococcaceae;__Lysinibacillus	4.06603e-05	0.000282883	0	2.29839e-05	2.52301e-05	0	1.52604e-05	0	5.20908e-05	5.16231e-05	1.12862e-05	1.69119e-05	5.86149e-05	0	0	0	7.31502e-05
Bacteria;__Firmicutes;__Bacilli;__Bacillales;__Planococcaceae;__Solibacillus	0	9.12525e-06	0	0	0	0	0	0	0	9.38601e-06	0	0	9.76915e-06	0	0	0	0
Bacteria;__Firmicutes;__Bacilli;__Bacillales;__Planococcaceae;__Sporosarcina	1.01651e-05	9.12525e-06	0	0	0	0	1.52604e-05	2.24717e-05	0	1.4079e-05	0	0	9.76915e-06	0	0	0	0
Bacteria;__Firmicutes;__Bacilli;__Bacillales;__Sporolactobacillaceae;__Sporolactobacillus	1.01651e-05	0	0	0	0	0	0	0	0	0	0	0	0	0	0	0	0
Bacteria;__Firmicutes;__Bacilli;__Bacillales;__Staphylococcaceae;__Macrococcus	0	0	0	3.21774e-05	0	0	0	0	0	0	0	0	0	0	0	0	0
Bacteria;__Firmicutes;__Bacilli;__Bacillales;__Staphylococcaceae;__Staphylococcus	0	0	0	0	0	0	0	0	2.60454e-05	0	0	0	0	0	0	0	0
Bacteria;__Firmicutes;__Bacilli;__Bacillales;__Thermoactinomycetaceae;__Melghirimyces	0	2.73758e-05	0	0	0	0	0	0	0	0	0	0	0	0	0	0	0
Bacteria;__Firmicutes;__Bacilli;__Bacillales;__Thermoactinomycetaceae;__Planifilum	0	0	0	0	0	0	0	0	0	4.69301e-06	0	0	0	0	0	0	0
Bacteria;__Firmicutes;__Bacilli;__Bacillales;__Thermoactinomycetaceae;__Shimazuella	0	4.56263e-05	6.13256e-06	0	1.2615e-05	0	0	7.49058e-06	0	0	0	0	0	0	0	0	0
Bacteria;__Firmicutes;__Bacilli;__Bacillales;__Thermoactinomycetaceae;__Thermoactinomyces	0	0	0	0	0	0	0	0	0	0	0	8.45594e-06	0	0	0	0	0
Bacteria;__Firmicutes;__Bacilli;__Lactobacillales;__Streptococcaceae;__Streptococcus	0	0	6.13256e-06	9.19354e-06	0	0	2.28906e-05	0	0	0	0	0	0	0	0	0	0
Bacteria;__Firmicutes;__Clostridia;__Clostridiales;__;Other	3.04952e-05	3.6501e-05	0	0	1.89226e-05	1.418e-05	7.63021e-06	2.24717e-05	0	0	0	8.45594e-06	0	0	0	0	0
Bacteria;__Firmicutes;__Clostridia;__Clostridiales;__Christensenellaceae;__	6.09905e-05	1.82505e-05	3.06628e-05	0	6.30752e-05	4.72666e-06	1.52604e-05	0	1.30227e-05	4.69301e-06	0	0	0	0	8.54515e-06	0	0
Bacteria;__Firmicutes;__Clostridia;__Clostridiales;__Christensenellaceae;__Christensenella	0	0	0	0	0	0	0	7.49058e-06	0	0	0	0	0	0	0	0	0
Bacteria;__Firmicutes;__Clostridia;__Clostridiales;__Clostridiaceae_1;__	0	0	0	0	0	0	0	0	0	0	0	8.45594e-06	0	0	0	0	0
Bacteria;__Firmicutes;__Clostridia;__Clostridiales;__Clostridiaceae_1;__Caloramator	0	0	0	0	0	0	0	0	0	0	0	0	0	0	0	1.51916e-05	0
Bacteria;__Firmicutes;__Clostridia;__Clostridiales;__Clostridiaceae_1;__Clostridium_sensu_stricto_1	0	0	1.22651e-05	0	0	0	0	0	0	0	0	2.53678e-05	0	0	0	0	0
Bacteria;__Firmicutes;__Clostridia;__Clostridiales;__Clostridiaceae_1;__Clostridium_sensu_stricto_10	0	9.12525e-06	0	0	0	4.72666e-06	0	0	0	0	0	8.45594e-06	0	0	0	0	0
Bacteria;__Firmicutes;__Clostridia;__Clostridiales;__Clostridiaceae_1;__Clostridium_sensu_stricto_12	0.000264292	0.000501889	0.000147181	0.000211451	0.000258608	0.000746812	0.000106823	0.00180523	0.000299522	0.00164255	6.77174e-05	0.000913242	0.000722917	0.000161217	0	0	3.65751e-05
Bacteria;__Firmicutes;__Clostridia;__Clostridiales;__Clostridiaceae_1;__Clostridium_sensu_stricto_13	0.0106937	0.00139616	0.0047282	0.0216968	0.00401158	0.00555855	0.0065162	0.00297376	0.0069411	0.00289089	0.000744892	0.00717064	0.00150445	0.00252573	0	0	0.00248711
Bacteria;__Firmicutes;__Clostridia;__Clostridiales;__Clostridiaceae_1;__Clostridium_sensu_stricto_3	0	0	0	0	0	0	0	0	0	4.69301e-06	0	0	0	2.68694e-05	4.27257e-06	0	0
Bacteria;__Firmicutes;__Clostridia;__Clostridiales;__Clostridiaceae_1;__Clostridium_sensu_stricto_8	0.000101651	0	6.13256e-06	2.29839e-05	4.41526e-05	0	0	0	0	4.69301e-06	0	0	0	0	0	0	0
Bacteria;__Firmicutes;__Clostridia;__Clostridiales;__Clostridiaceae_1;__Clostridium_sensu_stricto_9	0.00386273	0.00126841	0.00164966	0.0306007	0.00992172	0.00640462	0.00211357	0.00236702	0.00101577	0.000802504	0.000158007	0.00403349	0.000390766	0.000698605	4.27257e-06	1.51916e-05	0.00149958
Bacteria;__Firmicutes;__Clostridia;__Clostridiales;__Clostridiaceae_1;__Fonticella	0.000416768	4.56263e-05	6.74582e-05	0.000937741	0.00129935	3.78133e-05	0.000167865	0.000224717	0.000169295	0.000220571	0	0.000219855	5.86149e-05	0	0	0	0
Bacteria;__Firmicutes;__Clostridia;__Clostridiales;__Clostridiaceae_1;__Oxobacter	0.000355778	5.47515e-05	2.45302e-05	0.000243629	0.00076321	0	3.05208e-05	5.24341e-05	7.81362e-05	8.91671e-05	0	6.76476e-05	5.86149e-05	0	0	0	0
Bacteria;__Firmicutes;__Clostridia;__Clostridiales;__Clostridiaceae_1;__Proteiniclasticum	0	0	0	0	6.30752e-06	0	0	0	0	0	0	0	0	0	0	0	0
Bacteria;__Firmicutes;__Clostridia;__Clostridiales;__Clostridiales_Incertae_Sedis;__Proteiniborus	0	1.82505e-05	0	0	0	0	0	0	0	0	0	0	0	0	0	0	0
Bacteria;__Firmicutes;__Clostridia;__Clostridiales;__Defluviitaleaceae;__	0	0	0	0.000124113	2.52301e-05	0	0	0	0	0	0	0	0	0	0	0	0
Bacteria;__Firmicutes;__Clostridia;__Clostridiales;__Eubacteriaceae;__Acetobacterium	0	0	0	0.000151693	1.2615e-05	0	0	0	0	0	0	0	0	0	0	0	0
Bacteria;__Firmicutes;__Clostridia;__Clostridiales;__Family_XI;__	0	0	0	0	0	0	0	0	0	0	0	0	9.76915e-06	0	0	0	0
Bacteria;__Firmicutes;__Clostridia;__Clostridiales;__Family_XI;__Sedimentibacter	0	0	6.13256e-06	0	0	0	0	0	0	0	0	0	0	0	0	0	0
Bacteria;__Firmicutes;__Clostridia;__Clostridiales;__Family_XII;__Fusibacter	0	0	0	0	6.30752e-06	4.72666e-06	0	0	0	0	0	8.45594e-06	0	0	0	0	0
Bacteria;__Firmicutes;__Clostridia;__Clostridiales;__Family_XIII;__	4.06603e-05	0	0	4.13709e-05	4.41526e-05	0	0	0	0	4.69301e-06	0	0	0	0	0	0	0
Bacteria;__Firmicutes;__Clostridia;__Clostridiales;__Family_XIII;__Anaerovorax	1.01651e-05	0	0	0	1.89226e-05	0	0	0	0	0	0	0	0	0	0	0	0
Bacteria;__Firmicutes;__Clostridia;__Clostridiales;__Family_XVIII;__	2.03302e-05	3.6501e-05	0	0	0	0	0	7.49058e-06	0	4.69301e-06	0	0	0	0	0	0	0
Bacteria;__Firmicutes;__Clostridia;__Clostridiales;__Family_XVIII;__Symbiobacterium	0	9.12525e-06	0	0	0	0	0	0	0	0	0	0	0	0	0	0	0
Bacteria;__Firmicutes;__Clostridia;__Clostridiales;__Gracilibacteraceae;__Lutispora	0.000203302	0	0	9.65322e-05	0.000214456	0	0	0	0	4.69301e-06	0	1.69119e-05	0	0	0	0	0
Bacteria;__Firmicutes;__Clostridia;__Clostridiales;__Lachnospiraceae;__	6.09905e-05	1.82505e-05	1.22651e-05	0	1.2615e-05	0	0	0	0	0	0	0	0	0	4.27257e-06	0	0
Bacteria;__Firmicutes;__Clostridia;__Clostridiales;__Lachnospiraceae;__Blautia	0	0	3.06628e-05	1.83871e-05	6.30752e-06	4.72666e-06	0	7.49058e-06	1.30227e-05	0	0	1.69119e-05	0	0	0	0	0
Bacteria;__Firmicutes;__Clostridia;__Clostridiales;__Lachnospiraceae;__Incertae_Sedis	0	1.82505e-05	2.45302e-05	0	0	0	0	0	0	0	0	0	0	0	0	0	0
Bacteria;__Firmicutes;__Clostridia;__Clostridiales;__Lachnospiraceae;__Pseudobutyrivibrio	0	0	0	0	0	0	0	0	0	0	5.64312e-06	0	0	0	0	0	0
Bacteria;__Firmicutes;__Clostridia;__Clostridiales;__P._palm_C-A_51;__	1.01651e-05	0	0	0	0	0	0	0	0	0	0	0	0	0	0	0	0
Bacteria;__Firmicutes;__Clostridia;__Clostridiales;__Peptococcaceae;__	1.01651e-05	0	1.83977e-05	9.19354e-06	5.04601e-05	0	0	0	1.30227e-05	0	0	0	1.95383e-05	0	0	0	3.65751e-05
Bacteria;__Firmicutes;__Clostridia;__Clostridiales;__Peptococcaceae;__Cryptanaerobacter	0	0	0	0	6.30752e-06	0	0	0	0	0	0	0	0	0	0	0	0
Bacteria;__Firmicutes;__Clostridia;__Clostridiales;__Peptococcaceae;__Desulfitibacter	0	0	0	0	0	0	0	0	0	0	0	0	9.76915e-06	0	0	0	0
Bacteria;__Firmicutes;__Clostridia;__Clostridiales;__Peptococcaceae;__Desulfosporosinus	0.00420834	0.00115891	0.00436638	0.0140293	0.00650936	0.00289271	0.000808802	0.000232208	0.00096368	0.000300352	0.000265227	0.00123457	9.76915e-05	0.000886692	0	0	0.00120698
Bacteria;__Firmicutes;__Clostridia;__Clostridiales;__Peptococcaceae;__Pelotomaculum	0	0	0	0	1.89226e-05	0	0	0	0	0	0	0	0	0	0	0	0
Bacteria;__Firmicutes;__Clostridia;__Clostridiales;__Peptococcaceae;__Thermincola	3.04952e-05	0	0	0.000262016	0	0	0	0	0	0	0	0	0	0	0	0	0
Bacteria;__Firmicutes;__Clostridia;__Clostridiales;__Peptostreptococcaceae;__Incertae_Sedis	2.03302e-05	2.73758e-05	1.22651e-05	0	0	0	1.52604e-05	0	0	0	0	0	0	0	0	0	0
Bacteria;__Firmicutes;__Clostridia;__Clostridiales;__Ruminococcaceae;__	0.000335448	4.56263e-05	1.22651e-05	0.000422903	0.000517216	4.72666e-06	3.05208e-05	1.49812e-05	2.60454e-05	6.10091e-05	0	5.91916e-05	0	0	4.27257e-06	0	0
Bacteria;__Firmicutes;__Clostridia;__Clostridiales;__Ruminococcaceae;__Faecalibacterium	0	0	4.90605e-05	0	0	0	0	7.49058e-06	0	0	0	0	0	0	0	0	0
Bacteria;__Firmicutes;__Clostridia;__Clostridiales;__Ruminococcaceae;__Fastidiosipila	1.01651e-05	0	0	3.21774e-05	6.30752e-06	0	0	0	0	0	0	0	0	0	0	0	0
Bacteria;__Firmicutes;__Clostridia;__Clostridiales;__Ruminococcaceae;__Incertae_Sedis	0.00166707	0.000127754	0.000122651	0.000574596	0.00240316	9.45331e-06	0.000282318	9.73775e-05	0.00019534	0.000159562	1.12862e-05	0.000169119	8.79224e-05	5.37389e-05	0.0016364	0	0
Bacteria;__Firmicutes;__Clostridia;__Clostridiales;__Ruminococcaceae;__Saccharofermentans	0.000152476	0	0	0.000174677	9.46128e-05	0	0	0	0	0	0	0	0	0	0	0	0
Bacteria;__Firmicutes;__Clostridia;__Clostridiales;__Ruminococcaceae;__Subdoligranulum	0	9.12525e-06	0	0	0	0	0	0	0	0	0	0	0	0	0	0	0
Bacteria;__Firmicutes;__Clostridia;__Clostridiales;__Syntrophomonadaceae;__Syntrophomonas	6.09905e-05	9.12525e-06	0	7.81451e-05	5.67677e-05	0	7.63021e-06	0	0	0	0	0	0	0	0	0	0
Bacteria;__Firmicutes;__Clostridia;__Clostridiales;__vadinBB60;__	0.000213467	0	1.22651e-05	0.000119516	0.000189226	0	3.05208e-05	0	0	1.4079e-05	0	0	0	0	0	0	0
Bacteria;__Firmicutes;__Clostridia;__Thermoanaerobacterales;__Thermoanaerobacteraceae;__Gelria	0.000152476	0	0	0	1.2615e-05	0	0	0	0	4.69301e-06	0	0	0	0	0	0	0
Bacteria;__Firmicutes;__Erysipelotrichia;__Erysipelotrichales;__Erysipelotrichaceae;__	1.01651e-05	9.12525e-06	6.13256e-06	0	1.2615e-05	4.72666e-06	7.63021e-06	0	0	0	5.64312e-06	0	0	0	4.27257e-06	1.51916e-05	0
Bacteria;__Firmicutes;__Erysipelotrichia;__Erysipelotrichales;__Erysipelotrichaceae;__Erysipelothrix	0.000132146	0	0	0.000248226	5.67677e-05	0	0	0	0	0	0	0	0	0	0	0	0
Bacteria;__Firmicutes;__Erysipelotrichia;__Erysipelotrichales;__Erysipelotrichaceae;__Incertae_Sedis	0	0	6.13256e-06	0	0	0	0	0	0	0	0	0	0	0	0	0	0
Bacteria;__Firmicutes;__Erysipelotrichia;__Erysipelotrichales;__Erysipelotrichaceae;__Turicibacter	0	9.12525e-06	0	0	3.15376e-05	0	0	0	0	9.38601e-06	0	8.45594e-06	0	0	0	0	0
Bacteria;__Firmicutes;__Negativicutes;__Selenomonadales;__;Other	2.03302e-05	0	0	0	3.15376e-05	0	0	1.49812e-05	1.30227e-05	0	0	0	9.76915e-06	0	0	0	0
Bacteria;__Firmicutes;__Negativicutes;__Selenomonadales;__Veillonellaceae;__	0	0	0	0	0	0	0	0	0	0	5.64312e-06	8.45594e-06	0	0	0	0	0
Bacteria;__Firmicutes;__Negativicutes;__Selenomonadales;__Veillonellaceae;__Anaerospora	0	0	6.13256e-06	4.59677e-06	6.30752e-06	4.72666e-06	0	0	0	0	0	0	0	0	8.54515e-06	0	0
Bacteria;__Firmicutes;__Negativicutes;__Selenomonadales;__Veillonellaceae;__Megamonas	0	0	1.83977e-05	0	0	0	0	0	0	0	0	0	0	0	0	0	0
Bacteria;__Firmicutes;__Negativicutes;__Selenomonadales;__Veillonellaceae;__Pelosinus	0.000518419	3.6501e-05	0.000116519	0.00245008	0.000416296	6.14465e-05	0.000183125	1.49812e-05	3.90681e-05	5.63161e-05	0	0.000101471	5.86149e-05	0	0	0	0.0001463
Bacteria;__Firmicutes;__Negativicutes;__Selenomonadales;__Veillonellaceae;__Sporomusa	0	0	0	0	0	0	0	0	0	0	0	0	0	0	4.27257e-06	0	0
Bacteria;__Firmicutes;__OPB54;__;Other;Other	7.11556e-05	0.00019163	0	0.000101129	0.000233378	0	0.000106823	2.24717e-05	0	3.75441e-05	0	8.45594e-06	0	0	0	0	0
Bacteria;__Fusobacteria;__Fusobacteriia;__Fusobacteriales;__Fusobacteriaceae;__Fusobacterium	0	0	6.74582e-05	0	0	0	0	0	0	0	0	0	0	0	0	0	0
Bacteria;__Gemmatimonadetes;__Gemmatimonadetes;__AT425-EubC11_terrestrial_group;__;Other	0	0	0	0	0	0	7.63021e-06	0	1.30227e-05	0	0	0	0	0	0	0	0
Bacteria;__Gemmatimonadetes;__Gemmatimonadetes;__BD2-11_terrestrial_group;__;Other	7.11556e-05	0.000100378	0.0002637	0	0.000145073	0.0001418	0.000213646	5.24341e-05	2.60454e-05	0.000258115	5.07881e-05	0.000329782	0.000195383	8.06083e-05	0	0	3.65751e-05
Bacteria;__Gemmatimonadetes;__Gemmatimonadetes;__Gemmatimonadales;__Gemmatimonadaceae;__	0.000762381	0.000611392	8.58559e-05	5.51613e-05	0.000277531	2.83599e-05	0.000137344	0.000247189	0.000429749	0.000131404	0.000519167	0.000651108	5.86149e-05	0.000107478	0.00510572	0.00829459	3.65751e-05
Bacteria;__Gemmatimonadetes;__Gemmatimonadetes;__Gemmatimonadales;__Gemmatimonadaceae;__Gemmatimonas	0.00463528	0.000912525	0.00108546	0.00686298	0.0021824	0.00170632	0.00115216	0.000719096	0.00178411	0.000370748	0.00207102	0.00139523	0.000214921	0.000564258	0.00565689	0.00987452	0.000438901
Bacteria;__Gemmatimonadetes;__Gemmatimonadetes;__S0134_terrestrial_group;__;Other	4.06603e-05	4.56263e-05	1.22651e-05	2.29839e-05	5.67677e-05	2.36333e-05	2.28906e-05	4.49435e-05	2.60454e-05	0.000136097	5.07881e-05	5.91916e-05	0.000156306	0	0	0	0
Bacteria;__Lentisphaerae;__Lentisphaeria;__Victivallales;__Victivallaceae;__Victivallis	0	9.12525e-06	0	0	0	4.72666e-06	0	0	0	4.69301e-06	0	0	0	0	0	0	0
Bacteria;__Lentisphaerae;__c5LKS8;__;Other;Other	0	0	0	0	6.30752e-06	0	0	0	0	0	0	0	0	0	0	0	0
Bacteria;__Nitrospirae;__Nitrospira;__Nitrospirales;__0319-6A21;__	2.03302e-05	3.6501e-05	3.67954e-05	0	5.04601e-05	4.72666e-06	5.34115e-05	2.24717e-05	0	3.75441e-05	5.64312e-06	7.61035e-05	4.88458e-05	2.68694e-05	0	0	0
Bacteria;__Nitrospirae;__Nitrospira;__Nitrospirales;__4-29;__	0	0	0	2.75806e-05	2.52301e-05	0	0	0	0	0	0	0	0	0	0	0	0
Bacteria;__Nitrospirae;__Nitrospira;__Nitrospirales;__Nitrospiraceae;__	0	9.12525e-06	0	0	0	0	0	0	0	0	0	0	0	0	0	0	0
Bacteria;__Nitrospirae;__Nitrospira;__Nitrospirales;__Nitrospiraceae;__Nitrospira	0.000142311	0	6.13256e-06	0	6.30752e-06	0	2.28906e-05	0	0	0	1.12862e-05	1.69119e-05	0	0	0	0.000957069	0
Bacteria;__Planctomycetes;__OM190;__;Other;Other	0	0	0	0	0	0	0	0	0	4.69301e-06	0	0	0	0	0	0	0
Bacteria;__Planctomycetes;__Phycisphaerae;__CPla-3_termite_group;__;Other	2.03302e-05	0	0	0	6.30752e-06	0	0	0	0	0	0	0	0	0	0	0	0
Bacteria;__Planctomycetes;__Phycisphaerae;__Phycisphaerales;__AKAU3564_sediment_group;__	4.06603e-05	0	0	0	0	0	0	0	0	0	0	0	0	0	0	0	0
Bacteria;__Planctomycetes;__Phycisphaerae;__Phycisphaerales;__Phycisphaeraceae;__AKYG587	0	0	0	1.83871e-05	0	0	0	0	0	0	0	0	0	0	0	0	0
Bacteria;__Planctomycetes;__Phycisphaerae;__Phycisphaerales;__Phycisphaeraceae;__SM1A02	0	9.12525e-06	0	0	0	0	0	0	0	0	0	0	0	0	0	0	0
Bacteria;__Planctomycetes;__Phycisphaerae;__Pla1_lineage;__;Other	0	9.12525e-06	6.13256e-06	0	2.52301e-05	0	7.63021e-06	7.49058e-06	0	4.69301e-06	0	3.38238e-05	0	0	0	0	0
Bacteria;__Planctomycetes;__Phycisphaerae;__WD2101_soil_group;__;Other	0.00230747	2.73758e-05	0	0.00113081	0.000573984	1.89066e-05	0	8.9887e-05	5.20908e-05	4.22371e-05	2.25725e-05	5.91916e-05	1.95383e-05	5.37389e-05	0	0	0.000109725
Bacteria;__Planctomycetes;__Phycisphaerae;__mle1-8;__;Other	0	2.73758e-05	0	0	0	0	4.57813e-05	0	1.30227e-05	9.38601e-06	0	8.45594e-06	0	0	0	0	0
Bacteria;__Planctomycetes;__Pla4_lineage;__;Other;Other	3.04952e-05	1.82505e-05	1.22651e-05	0	2.52301e-05	4.72666e-06	0	0	0	3.75441e-05	0	0	9.76915e-06	0	0	0	0
Bacteria;__Planctomycetes;__Planctomycetacia;__Planctomycetales;__Planctomycetaceae;__	0.000762381	8.21273e-05	0.000220772	0.000386129	0.000447834	5.19932e-05	0.000183125	5.24341e-05	0.000299522	5.63161e-05	6.77174e-05	0.000431253	2.93075e-05	0	0.00028199	0	3.65751e-05
Bacteria;__Planctomycetes;__Planctomycetacia;__Planctomycetales;__Planctomycetaceae;__Candidatus_Nostocoida	0	1.82505e-05	1.22651e-05	0	1.2615e-05	0	1.52604e-05	7.49058e-06	0	1.8772e-05	0	2.53678e-05	0	2.68694e-05	0	0.00217239	0
Bacteria;__Planctomycetes;__Planctomycetacia;__Planctomycetales;__Planctomycetaceae;__Gemmata	0.00181955	0.00104028	0.000282098	7.35483e-05	0.000334298	0.000174886	0.000579896	0.000164793	0.000911589	0.000122018	5.07881e-05	0.000930154	0.000126999	0.000107478	0	0.000926686	7.31502e-05
Bacteria;__Planctomycetes;__Planctomycetacia;__Planctomycetales;__Planctomycetaceae;__Isosphaera	1.01651e-05	0	3.67954e-05	0	6.30752e-06	0	0	0	0	0	0	1.69119e-05	0	0	0	0.00109379	0
Bacteria;__Planctomycetes;__Planctomycetacia;__Planctomycetales;__Planctomycetaceae;__Pir4_lineage	5.08254e-05	1.82505e-05	0	0	1.2615e-05	0	0	0	6.51135e-05	0	0	8.45594e-06	0	0	0	0	0
Bacteria;__Planctomycetes;__Planctomycetacia;__Planctomycetales;__Planctomycetaceae;__Pirellula	0.000121981	0	0	8.73387e-05	0	0	7.63021e-06	0	0	0	0	0	0	0	0	0.00299274	0
Bacteria;__Planctomycetes;__Planctomycetacia;__Planctomycetales;__Planctomycetaceae;__Planctomyces	8.13206e-05	9.12525e-06	0	0	0	0	2.28906e-05	0	0	0	0	0	0	0	0.0094552	0.0177893	0
Bacteria;__Planctomycetes;__Planctomycetacia;__Planctomycetales;__Planctomycetaceae;__Schlesneria	0.000213467	0	0	0	0	0	0	0	0	0	0	0	0	0	0.00287117	0.00194452	3.65751e-05
Bacteria;__Planctomycetes;__Planctomycetacia;__Planctomycetales;__Planctomycetaceae;__Singulisphaera	0.000223632	5.47515e-05	8.58559e-05	5.51613e-05	0.000157688	2.83599e-05	6.86719e-05	1.49812e-05	9.11589e-05	9.38601e-06	1.69294e-05	0.000118383	3.90766e-05	8.06083e-05	0	0	0.000109725
Bacteria;__Planctomycetes;__vadinHA49;__;Other;Other	0.000447264	2.73758e-05	0	0	0	0	0	7.49058e-05	2.60454e-05	0	0	5.07357e-05	0	0	6.83612e-05	0.00097226	0
Bacteria;__Proteobacteria;__Alphaproteobacteria;__Caulobacterales;__Caulobacteraceae;__	2.03302e-05	9.12525e-06	0	2.75806e-05	0	0	0	0	0	3.2851e-05	2.25725e-05	0	1.95383e-05	5.37389e-05	0	0.000987452	0
Bacteria;__Proteobacteria;__Alphaproteobacteria;__Caulobacterales;__Caulobacteraceae;__Asticcacaulis	5.08254e-05	0	0	0	0	1.89066e-05	0	0	0	0	0	0	0	0	0	0	0
Bacteria;__Proteobacteria;__Alphaproteobacteria;__Caulobacterales;__Caulobacteraceae;__Brevundimonas	9.14857e-05	0	1.22651e-05	0.00029879	6.30752e-06	8.50798e-05	1.52604e-05	0	5.20908e-05	4.69301e-06	0	3.38238e-05	0	0	0.00834434	0.0156321	3.65751e-05
Bacteria;__Proteobacteria;__Alphaproteobacteria;__Caulobacterales;__Caulobacteraceae;__Caulobacter	6.09905e-05	0	0	6.89516e-05	0	0	2.28906e-05	0	0	0	5.64312e-06	0	0	0	0.00298226	0.0012609	0
Bacteria;__Proteobacteria;__Alphaproteobacteria;__Caulobacterales;__Caulobacteraceae;__Phenylobacterium	0.00153493	0.000164255	0.000116519	0.00165024	0.000662289	9.45331e-05	0.000160234	0.000149812	0.000247431	0.000183027	6.77174e-05	0.000575004	0.000185614	2.68694e-05	0.00507154	0.00276486	0.000256026
Bacteria;__Proteobacteria;__Alphaproteobacteria;__Caulobacterales;__Hyphomonadaceae;__Hirschia	0	0	0	0	0	0	0	0	0	0	5.64312e-06	0	0	0	0	0	0
Bacteria;__Proteobacteria;__Alphaproteobacteria;__Caulobacterales;__Hyphomonadaceae;__Woodsholea	0	0	0	0	0	0	3.05208e-05	0	0	0	0	0	0	0	0	0	0
Bacteria;__Proteobacteria;__Alphaproteobacteria;__DB1-14;__;Other	1.01651e-05	0	6.13256e-06	0	6.30752e-06	0	0	0	0	0	0	8.45594e-06	0	0	0	0	0
Bacteria;__Proteobacteria;__Alphaproteobacteria;__Magnetococcales;__Magnetococcaceae;__Magnetococcus	0	0	6.13256e-06	0	0	0	1.52604e-05	0	0	0	0	0	0	0	0	0	0
Bacteria;__Proteobacteria;__Alphaproteobacteria;__Rhizobiales;__1174-901-12;__	1.01651e-05	2.73758e-05	4.29279e-05	0	6.30752e-06	0	6.10417e-05	1.49812e-05	1.30227e-05	7.50881e-05	8.46468e-05	0.000109927	0	0	0	0	0
Bacteria;__Proteobacteria;__Alphaproteobacteria;__Rhizobiales;__Aurantimonadaceae;__	1.01651e-05	0	3.67954e-05	0	0	0	0	0	0	0	0	0	0	0	0	0	0
Bacteria;__Proteobacteria;__Alphaproteobacteria;__Rhizobiales;__Aurantimonadaceae;__Fulvimarina	0	0	1.22651e-05	0	0	0	0	0	0	0	0	0	0	0	0	0	0
Bacteria;__Proteobacteria;__Alphaproteobacteria;__Rhizobiales;__Beijerinckiaceae;__	1.01651e-05	0	0	0	0	0	0	0	0	0	4.51449e-05	0	0	0	4.27257e-06	0	0
Bacteria;__Proteobacteria;__Alphaproteobacteria;__Rhizobiales;__Beijerinckiaceae;__Beijerinckia	1.01651e-05	1.82505e-05	0	0	0	0	3.05208e-05	0	0	0	0	0	0	0	0	0	0
Bacteria;__Proteobacteria;__Alphaproteobacteria;__Rhizobiales;__Beijerinckiaceae;__Methylorosula	0.000101651	1.82505e-05	0.000128784	0	3.15376e-05	3.30866e-05	1.52604e-05	5.99246e-05	6.51135e-05	2.3465e-05	6.77174e-05	0.000109927	0	0	0	0	0
Bacteria;__Proteobacteria;__Alphaproteobacteria;__Rhizobiales;__Beijerinckiaceae;__Methylovirgula	0	0	0	0	0	0	7.63021e-06	0	0	0	0	2.53678e-05	0	5.37389e-05	0	0	0
Bacteria;__Proteobacteria;__Alphaproteobacteria;__Rhizobiales;__Bradyrhizobiaceae;__Afipia	3.04952e-05	0	0	0	0	4.72666e-06	0	7.49058e-06	1.30227e-05	0	5.64312e-06	1.69119e-05	0	0	1.70903e-05	0.00148877	0
Bacteria;__Proteobacteria;__Alphaproteobacteria;__Rhizobiales;__Bradyrhizobiaceae;__Bosea	1.01651e-05	0	0	0	0	0	0	0	0	0	5.64312e-06	0	0	0	0	0	0
Bacteria;__Proteobacteria;__Alphaproteobacteria;__Rhizobiales;__Bradyrhizobiaceae;__Bradyrhizobium	0.000406603	1.82505e-05	1.22651e-05	0.000160887	6.93827e-05	3.78133e-05	3.05208e-05	8.23964e-05	0.000234409	1.4079e-05	3.95018e-05	5.07357e-05	9.76915e-06	5.37389e-05	0.00140995	0.00697293	0.000219451
Bacteria;__Proteobacteria;__Alphaproteobacteria;__Rhizobiales;__Bradyrhizobiaceae;__Rhodopseudomonas	4.06603e-05	0.000118628	1.83977e-05	2.75806e-05	1.2615e-05	5.67199e-05	4.57813e-05	2.99623e-05	7.81362e-05	1.4079e-05	2.25725e-05	0.000101471	0	0	1.28177e-05	0	7.31502e-05
Bacteria;__Proteobacteria;__Alphaproteobacteria;__Rhizobiales;__Bradyrhizobiaceae;__Salinarimonas	0	0	0	0	0	0	0	0	0	0	0	8.45594e-06	0	0	0	0	0
Bacteria;__Proteobacteria;__Alphaproteobacteria;__Rhizobiales;__Bradyrhizobiaceae;__Tardiphaga	0.000935187	0.00103115	0.000245302	0.000197661	0.000599214	0.0013471	0.000930886	0.000202246	0.000559976	0.000412985	0.000462736	0.00197869	0.000439612	0.000806083	0	0	0.000694927
Bacteria;__Proteobacteria;__Alphaproteobacteria;__Rhizobiales;__Brucellaceae;__Ochrobactrum	1.01651e-05	0	1.22651e-05	3.67742e-05	0	2.83599e-05	0	7.49058e-06	0	0	0	0	0	0	0.00419994	0	0
Bacteria;__Proteobacteria;__Alphaproteobacteria;__Rhizobiales;__F0723;__	3.04952e-05	0	0	0	0	0	0	7.49058e-06	0	0	0	0	0	0	0	0	0
Bacteria;__Proteobacteria;__Alphaproteobacteria;__Rhizobiales;__Hyphomicrobiaceae;__	0	0	0	0	0	9.45331e-06	0	0	3.90681e-05	9.38601e-06	0	8.45594e-06	0	0	0	0	3.65751e-05
Bacteria;__Proteobacteria;__Alphaproteobacteria;__Rhizobiales;__Hyphomicrobiaceae;__Devosia	0.000609905	0	3.06628e-05	7.81451e-05	4.41526e-05	0	1.52604e-05	7.49058e-06	7.81362e-05	4.69301e-06	1.69294e-05	0.000109927	0	0	0	0.00543858	0
Bacteria;__Proteobacteria;__Alphaproteobacteria;__Rhizobiales;__Hyphomicrobiaceae;__Hyphomicrobium	4.06603e-05	0	0	0	6.30752e-06	0	0	0	0	0	0	0	0	0	0.00281563	0	0
Bacteria;__Proteobacteria;__Alphaproteobacteria;__Rhizobiales;__Hyphomicrobiaceae;__Pedomicrobium	1.01651e-05	0	0	0	0	0	0	0	0	0	0	0	0	0	0	0	0
Bacteria;__Proteobacteria;__Alphaproteobacteria;__Rhizobiales;__JG34-KF-361;__	0	9.12525e-06	0	0	0	0	0	0	2.60454e-05	0	5.64312e-06	0	0	0	0	0	0
Bacteria;__Proteobacteria;__Alphaproteobacteria;__Rhizobiales;__MNG7;__	0.000457429	0	2.45302e-05	0	0	1.418e-05	0	0	2.60454e-05	0	5.64312e-06	0	0	0	0.00325997	0.00697293	0
Bacteria;__Proteobacteria;__Alphaproteobacteria;__Rhizobiales;__Methylobacteriaceae;__Methylobacterium	0.000121981	5.47515e-05	0.000306628	0.000262016	1.89226e-05	0.000108713	7.63021e-05	2.24717e-05	5.20908e-05	5.16231e-05	2.82156e-05	9.30154e-05	9.76915e-06	0.000107478	0.017368	0.0273904	3.65751e-05
Bacteria;__Proteobacteria;__Alphaproteobacteria;__Rhizobiales;__Methylobacteriaceae;__Microvirga	0	9.12525e-06	0	0	0	0	0	0	0	0	5.64312e-06	0	0	0	0	0	0
Bacteria;__Proteobacteria;__Alphaproteobacteria;__Rhizobiales;__Methylocystaceae;__	0	0	0	0	0	0	0	0	0	4.69301e-06	0	0	0	0	0	0	0
Bacteria;__Proteobacteria;__Alphaproteobacteria;__Rhizobiales;__Methylocystaceae;__Pleomorphomonas	1.01651e-05	0	0	4.59677e-06	6.30752e-06	0	0	0	0	0	0	0	9.76915e-06	0	4.27257e-06	0	0
Bacteria;__Proteobacteria;__Alphaproteobacteria;__Rhizobiales;__Phyllobacteriaceae;__	0	0	0	0	0	0	0	0	0	0	0	0	0	0	0	0.00133686	0
Bacteria;__Proteobacteria;__Alphaproteobacteria;__Rhizobiales;__Phyllobacteriaceae;__Mesorhizobium	6.09905e-05	0	0	0	0	0	1.52604e-05	0	2.60454e-05	0	0	0	0	0	0	0	3.65751e-05
Bacteria;__Proteobacteria;__Alphaproteobacteria;__Rhizobiales;__Phyllobacteriaceae;__Phyllobacterium	0	0	0	4.59677e-06	0	4.72666e-06	0	0	0	0	0	0	0	0	0	0.00970741	7.31502e-05
Bacteria;__Proteobacteria;__Alphaproteobacteria;__Rhizobiales;__Rhizobiaceae;__Rhizobium	2.03302e-05	0	0	0	0	0	7.63021e-06	0	0	0	1.12862e-05	2.53678e-05	9.76915e-06	0	0	0	0
Bacteria;__Proteobacteria;__Alphaproteobacteria;__Rhizobiales;__Rhizobiales_Incertae_Sedis;__Rhizomicrobium	0.000132146	9.12525e-06	0	0	0	0	0	0	0	0	3.95018e-05	3.38238e-05	0	0	0	0	0
Bacteria;__Proteobacteria;__Alphaproteobacteria;__Rhizobiales;__Rhodobiaceae;__Rhodobium	2.03302e-05	0	6.13256e-06	0	0	0	0	0	0	0	0	0	0	0	0	0	0
Bacteria;__Proteobacteria;__Alphaproteobacteria;__Rhizobiales;__Xanthobacteraceae;__	0.000111816	0	1.22651e-05	0	0	1.418e-05	0	0	0	0	1.12862e-05	3.38238e-05	0	0	0	0	0
Bacteria;__Proteobacteria;__Alphaproteobacteria;__Rhizobiales;__Xanthobacteraceae;__Pseudolabrys	0.000193137	0	6.13256e-06	0	0	0	0	9.73775e-05	0	1.4079e-05	1.12862e-05	8.45594e-05	0	0	0.00274726	0	3.65751e-05
Bacteria;__Proteobacteria;__Alphaproteobacteria;__Rhizobiales;__alphaI_cluster;__	1.01651e-05	3.6501e-05	5.51931e-05	0	5.04601e-05	9.45331e-05	0	5.24341e-05	6.51135e-05	9.38601e-06	5.64312e-06	0.000211399	0	2.68694e-05	0	0	7.31502e-05
Bacteria;__Proteobacteria;__Alphaproteobacteria;__Rhodobacterales;__Rhodobacteraceae;__	2.03302e-05	0	0	0	0	0	0	0	0	0	0	0	0	0	0	0	0
Bacteria;__Proteobacteria;__Alphaproteobacteria;__Rhodobacterales;__Rhodobacteraceae;__Amaricoccus	1.01651e-05	0	0	0	0	0	0	0	0	0	0	0	0	0	0	0	0
Bacteria;__Proteobacteria;__Alphaproteobacteria;__Rhodobacterales;__Rhodobacteraceae;__Gemmobacter	1.01651e-05	0	0	0	0	0	0	0	2.60454e-05	0	0	0	0	0	0.000111087	0.00662352	0
Bacteria;__Proteobacteria;__Alphaproteobacteria;__Rhodobacterales;__Rhodobacteraceae;__Rhodobacter	0.00480808	0.00112241	0.00107933	0.000744677	0.00247885	0.000146526	0.000579896	0.000883889	0.00156272	0.00440204	0.000214438	0.0019956	0.00406397	0.000241825	0.00662249	9.11494e-05	0.00142643
Bacteria;__Proteobacteria;__Alphaproteobacteria;__Rhodobacterales;__Rhodobacteraceae;__Roseovarius	0	0	0	0	1.2615e-05	0	0	0	0	9.38601e-06	0	8.45594e-06	0	0	0	0	0
Bacteria;__Proteobacteria;__Alphaproteobacteria;__Rhodobacterales;__Rhodobacteraceae;__Rubellimicrobium	2.03302e-05	0	0	0	0	0	0	0	0	0	0	1.69119e-05	0	0	0.00133304	0	0
Bacteria;__Proteobacteria;__Alphaproteobacteria;__Rhodobacterales;__Rhodobacteraceae;__Tabrizicola	1.01651e-05	0	0	0	0	0	0	0	0	4.69301e-06	0	0	0	0	0	0	0
Bacteria;__Proteobacteria;__Alphaproteobacteria;__Rhodospirillales;__Acetobacteraceae;__	0.00346629	0.00279233	0.00358142	0.000951532	0.00462972	0.00103514	0.00106823	0.00169287	0.00164086	0.00403129	0.000897256	0.00279892	0.00488458	0.00161217	0.00787862	0	0.00179218
Bacteria;__Proteobacteria;__Alphaproteobacteria;__Rhodospirillales;__Acetobacteraceae;__Acidicaldus	1.01651e-05	0	0	0	0	0	0	0	0	0	0	0	0	0	1.28177e-05	0	0
Bacteria;__Proteobacteria;__Alphaproteobacteria;__Rhodospirillales;__Acetobacteraceae;__Acidiphilium	0.000772546	0.00190718	0.00149634	0.00102968	0.00123627	0.000794078	0.00110638	0.00191759	0.00125018	0.000553775	0.00101012	0.0029934	0.000380997	0.00147782	0	0	0.00486449
Bacteria;__Proteobacteria;__Alphaproteobacteria;__Rhodospirillales;__Acetobacteraceae;__Acidisphaera	0	0	0	0	0	0	0	0	0	4.69301e-06	5.64312e-06	0	0	0	0	0	0
Bacteria;__Proteobacteria;__Alphaproteobacteria;__Rhodospirillales;__Acetobacteraceae;__Acidocella	0.0014841	0.00251857	0.000809498	0.00125952	0.00183549	0.00152198	0.000511224	0.00107864	0.00096368	0.000525617	0.00262405	0.00317098	0.000361459	0.000886692	0.00100405	0	0.000731502
Bacteria;__Proteobacteria;__Alphaproteobacteria;__Rhodospirillales;__Acetobacteraceae;__Belnapia	0	0	6.13256e-06	0	0	0	0	0	0	0	0	8.45594e-06	0	0	0	0	0
Bacteria;__Proteobacteria;__Alphaproteobacteria;__Rhodospirillales;__Acetobacteraceae;__Rhodovarius	0.000152476	2.73758e-05	3.06628e-05	0.000629758	0.00015138	0.0001418	1.52604e-05	2.24717e-05	0.000221386	1.4079e-05	0	0.000152207	9.76915e-06	0	0.0018543	0	3.65751e-05
Bacteria;__Proteobacteria;__Alphaproteobacteria;__Rhodospirillales;__Acetobacteraceae;__Roseococcus	2.03302e-05	0	0	0	6.30752e-06	0	7.63021e-06	0	3.90681e-05	1.4079e-05	0	3.38238e-05	0	0	0	0	0
Bacteria;__Proteobacteria;__Alphaproteobacteria;__Rhodospirillales;__Acetobacteraceae;__Roseomonas	0.00110799	0.000118628	0.000459942	0	0.000309068	1.89066e-05	4.57813e-05	8.23964e-05	0.000586021	0.000244036	3.38587e-05	0.000109927	0.000302844	2.68694e-05	0	0	3.65751e-05
Bacteria;__Proteobacteria;__Alphaproteobacteria;__Rhodospirillales;__Acetobacteraceae;__Rubritepida	0	9.12525e-06	0	0	0	0	0	0	0	0	0	0	0	0	0	0	0
Bacteria;__Proteobacteria;__Alphaproteobacteria;__Rhodospirillales;__MSB-1E8;__	0	0	0	0	0	0	0	0	0	0	0	0	3.90766e-05	0	0	0	0
Bacteria;__Proteobacteria;__Alphaproteobacteria;__Rhodospirillales;__Rhodospirillaceae;__	1.01651e-05	0	0	0	6.30752e-06	2.36333e-05	7.63021e-06	0	0	0	5.64312e-06	5.07357e-05	0	0	0.00112796	0.00287121	0
Bacteria;__Proteobacteria;__Alphaproteobacteria;__Rhodospirillales;__Rhodospirillaceae;__Candidatus_Riegeria	0	0	0	0	0	0	7.63021e-06	0	0	0	0	1.69119e-05	0	0	0	0	0
Bacteria;__Proteobacteria;__Alphaproteobacteria;__Rhodospirillales;__Rhodospirillaceae;__Dongia	0	0	1.83977e-05	0	0	0	1.52604e-05	0	0	0	0	0	0	0	0	0	0
Bacteria;__Proteobacteria;__Alphaproteobacteria;__Rhodospirillales;__Rhodospirillaceae;__Inquilinus	0	0	2.45302e-05	0	6.30752e-06	0	0	1.49812e-05	0	1.4079e-05	0	8.45594e-06	0	0	0	0	7.31502e-05
Bacteria;__Proteobacteria;__Alphaproteobacteria;__Rhodospirillales;__Rhodospirillaceae;__Rhodovibrio	0	0	1.83977e-05	0	0	0	2.28906e-05	0.000307114	9.11589e-05	0	0	0	0	0.000107478	0	0	0
Bacteria;__Proteobacteria;__Alphaproteobacteria;__Rhodospirillales;__Rhodospirillaceae;__Skermanella	0	0	0	0	6.30752e-06	0	0	0	0	0	0	0	0	0	0	0	0
Bacteria;__Proteobacteria;__Alphaproteobacteria;__Rhodospirillales;__Rhodospirillaceae;__Thalassospira	0	9.12525e-06	0	0	0	0	0	0	0	1.4079e-05	0	8.45594e-06	0	0	0	0	0
Bacteria;__Proteobacteria;__Alphaproteobacteria;__Rhodospirillales;__Rhodospirillales_Incertae_Sedis;__Candidatus_Alysiosphaera	0	0	0	0	6.30752e-06	0	0	0	0	0	0	0	0	0	0	0	0
Bacteria;__Proteobacteria;__Alphaproteobacteria;__Rhodospirillales;__Rhodospirillales_Incertae_Sedis;__Reyranella	4.06603e-05	9.12525e-06	1.22651e-05	0	6.30752e-06	0	7.63021e-06	0	0	0	0	0	0	0	0.00642595	0	0
Bacteria;__Proteobacteria;__Alphaproteobacteria;__Rickettsiales;__;Other	0	0	3.67954e-05	0	0	0	0	2.99623e-05	0	0	0	8.45594e-06	0	0	0	0	0
Bacteria;__Proteobacteria;__Alphaproteobacteria;__Rickettsiales;__AKIW1012;__	0	0	1.22651e-05	0	0	0	0	1.49812e-05	0	0	0	0	0	0	0	0	0
Bacteria;__Proteobacteria;__Alphaproteobacteria;__Rickettsiales;__EF100-94H03;__	0	0	0	0	0	0	0	0	0	0	0	0	9.76915e-06	0	0	0	0
Bacteria;__Proteobacteria;__Alphaproteobacteria;__Rickettsiales;__Holosporaceae;__	0	0	0	0	0	0	0	0	2.60454e-05	0	0	0	0	0	0	0	0
Bacteria;__Proteobacteria;__Alphaproteobacteria;__Rickettsiales;__LWSR-14;__	0	0	0	0	1.2615e-05	0	2.28906e-05	0	0	0	1.12862e-05	8.45594e-06	0	0	0	0	0
Bacteria;__Proteobacteria;__Alphaproteobacteria;__Rickettsiales;__RB446;__	2.03302e-05	0	6.13256e-06	0	1.2615e-05	0	4.57813e-05	0	2.60454e-05	0	0	0	0	0	0	0	0
Bacteria;__Proteobacteria;__Alphaproteobacteria;__Rickettsiales;__Rickettsiaceae;__	0	0	0	0	0	0	1.52604e-05	0	0	0	0	0	0	0	0	0	0
Bacteria;__Proteobacteria;__Alphaproteobacteria;__Rickettsiales;__Rickettsiaceae;__Rickettsia	1.01651e-05	3.6501e-05	6.13256e-06	0	2.52301e-05	0	0	7.49058e-06	1.30227e-05	6.57021e-05	1.12862e-05	8.45594e-06	0.000107461	0	0	0	0
Bacteria;__Proteobacteria;__Alphaproteobacteria;__Rickettsiales;__Rickettsiales_Incertae_Sedis;__Candidatus_Captivus	2.03302e-05	1.82505e-05	1.22651e-05	0	0	0	7.63021e-06	0	0	0	0	4.22797e-05	1.95383e-05	0	0.00270881	0	0
Bacteria;__Proteobacteria;__Alphaproteobacteria;__Rickettsiales;__Rickettsiales_Incertae_Sedis;__Candidatus_Hepatincola	0	0	0	0	0	0	0	0	1.30227e-05	0	0	8.45594e-06	0	0	0	0	0
Bacteria;__Proteobacteria;__Alphaproteobacteria;__Rickettsiales;__Rickettsiales_Incertae_Sedis;__Candidatus_Odyssella	0	0	0	0	0	0	0	0	1.30227e-05	4.69301e-06	0	8.45594e-06	0	0	0	0	0
Bacteria;__Proteobacteria;__Alphaproteobacteria;__Rickettsiales;__SM2D12;__	4.06603e-05	3.6501e-05	1.83977e-05	0	6.30752e-06	4.72666e-06	8.39323e-05	0	2.60454e-05	0	1.12862e-05	6.76476e-05	9.76915e-06	0	0	0	0
Bacteria;__Proteobacteria;__Alphaproteobacteria;__Rickettsiales;__TK34;__	0	0	0	0	0	0	2.28906e-05	0	0	0	0	0	0	0	0	0.00261295	0
Bacteria;__Proteobacteria;__Alphaproteobacteria;__Rickettsiales;__mitochondria;__	0.00310035	0.019309	0.0124859	0.00027121	0.00707073	0.0018623	0.0327107	0.00204493	0.00800896	0.00237935	0.00700875	0.0314984	0.00143607	0.00260634	0	0	0.00142643
Bacteria;__Proteobacteria;__Alphaproteobacteria;__SB1-18;__;Other	0	0	0	0	0	0	0	0	0	0	0	8.45594e-06	0	0	0	0	0
Bacteria;__Proteobacteria;__Alphaproteobacteria;__Sphingomonadales;__7B-8;__	1.01651e-05	0	1.22651e-05	0	0	0	0	0	0	0	0	0	0	5.37389e-05	0	0	0
Bacteria;__Proteobacteria;__Alphaproteobacteria;__Sphingomonadales;__Ellin6055;__	1.01651e-05	9.12525e-06	0	0	6.30752e-06	0	0	0	0	0	0	0	0	0	4.27257e-06	0	0
Bacteria;__Proteobacteria;__Alphaproteobacteria;__Sphingomonadales;__Erythrobacteraceae;__	0	0	0	0	0	0	0	0	0	0	0	0	0	0	0	3.03831e-05	0
Bacteria;__Proteobacteria;__Alphaproteobacteria;__Sphingomonadales;__JG34-KF-161;__	3.04952e-05	0	3.67954e-05	2.75806e-05	0	0	3.05208e-05	0	0	0	3.38587e-05	0	0	5.37389e-05	4.27257e-05	9.11494e-05	0
Bacteria;__Proteobacteria;__Alphaproteobacteria;__Sphingomonadales;__MN_122.2a;__	0	0	0	0	0	0	0	0	0	4.69301e-06	0	0	0	0	0	0	0
Bacteria;__Proteobacteria;__Alphaproteobacteria;__Sphingomonadales;__Sphingomonadaceae;__	0	0	0	0	0	0	7.63021e-06	0	1.30227e-05	0	0	0	0	0	0	0.0247319	0
Bacteria;__Proteobacteria;__Alphaproteobacteria;__Sphingomonadales;__Sphingomonadaceae;__Novosphingobium	0.0112934	0.00235432	0.000840161	0.00531387	0.00282577	0.00121948	0.00233484	0.00235204	0.00272174	0.00108878	0.00149543	0.00172501	0.000947608	0.000268694	0.0603971	0.0865008	0.000329176
Bacteria;__Proteobacteria;__Alphaproteobacteria;__Sphingomonadales;__Sphingomonadaceae;__Sandarakinorhabdus	0.00219566	0.00649718	0.00140436	0.00279024	0.00216348	0.00622028	0.000923255	0.00602992	0.00121111	0.002614	0.00175501	0.0045493	0.00215898	0.00169277	0	0.00349406	0.00519367
Bacteria;__Proteobacteria;__Alphaproteobacteria;__Sphingomonadales;__Sphingomonadaceae;__Sphingobium	0	0	1.22651e-05	0	0	0	2.28906e-05	7.49058e-06	0	0	0	0	9.76915e-06	0	0	0	0
Bacteria;__Proteobacteria;__Alphaproteobacteria;__Sphingomonadales;__Sphingomonadaceae;__Sphingomonas	0.0270696	0.0340737	0.0214149	0.0228551	0.0188658	0.0628362	0.0156114	0.0498573	0.0322833	0.0117654	0.0231989	0.0383393	0.00797163	0.023054	0.0399528	0.0671163	0.0202626
Bacteria;__Proteobacteria;__Alphaproteobacteria;__Sphingomonadales;__Sphingomonadaceae;__Sphingopyxis	0.00234813	0.00219919	0.00114066	0.00695951	0.00647782	0.00318577	0.000885104	0.0020674	0.00160179	0.00103246	0.00068846	0.00446474	0.000634995	0.00142408	0.00350351	0.00259776	0.00168245
Bacteria;__Proteobacteria;__Alphaproteobacteria;__Sphingomonadales;__Sphingomonadaceae;__Sphingorhabdus	4.06603e-05	1.82505e-05	0	0	0	0	0	7.49058e-06	0	0	0	0	0	0	0	0	0
Bacteria;__Proteobacteria;__Alphaproteobacteria;__Sphingomonadales;__Sphingomonadaceae;__Zymomonas	3.04952e-05	0	0	0	0	0	0	2.24717e-05	0	4.69301e-06	0	0	0	0	2.9908e-05	3.03831e-05	0
Bacteria;__Proteobacteria;__Betaproteobacteria;__Burkholderiales;__;Other	0.00262259	0.0026372	0.00276579	0.00762604	0.00623813	0.00138964	0.00183125	0.000441944	0.00238315	0.000525617	0.00559233	0.00314561	0.000566611	0.00174651	0.00421703	0.00103303	0.000292601
Bacteria;__Proteobacteria;__Betaproteobacteria;__Burkholderiales;__Alcaligenaceae;__	0.00333415	0.000930776	0.000600991	0.0012825	0.00110382	0.000685365	0.000480703	0.000764039	0.000755317	0.000511538	0.000541739	0.000465077	0.000713148	0.000295564	0.00924158	0.00440555	0.00113383
Bacteria;__Proteobacteria;__Betaproteobacteria;__Burkholderiales;__Alcaligenaceae;__Alcaligenes	0	0	0	0	0	4.72666e-06	0	0	0	0	0	0	0	0	0	0	0
Bacteria;__Proteobacteria;__Betaproteobacteria;__Burkholderiales;__Alcaligenaceae;__Derxia	0	9.12525e-06	0	0	0	0	0	0	0	0	0	0	0	0	0	3.03831e-05	0
Bacteria;__Proteobacteria;__Betaproteobacteria;__Burkholderiales;__Alcaligenaceae;__Sutterella	0	0	6.13256e-06	0	0	0	0	0	0	0	0	0	0	0	0	0	0
Bacteria;__Proteobacteria;__Betaproteobacteria;__Burkholderiales;__Burkholderiaceae;__Burkholderia	0	0	6.13256e-06	0	0	3.78133e-05	3.8151e-05	0	0	0	5.64312e-06	0	0	0	0.000679339	0	0
Bacteria;__Proteobacteria;__Betaproteobacteria;__Burkholderiales;__Burkholderiaceae;__Limnobacter	4.06603e-05	0	1.22651e-05	8.73387e-05	0	0	0	2.24717e-05	5.20908e-05	3.75441e-05	2.25725e-05	0	9.76915e-06	0	0	0	0
Bacteria;__Proteobacteria;__Betaproteobacteria;__Burkholderiales;__Burkholderiaceae;__Pandoraea	0	0	0	4.59677e-06	0	0	7.63021e-06	0	1.30227e-05	0	0	0	0	0	0	0	0
Bacteria;__Proteobacteria;__Betaproteobacteria;__Burkholderiales;__Burkholderiaceae;__Ralstonia	1.01651e-05	0	6.13256e-06	0.000813629	3.78451e-05	0.000803532	0	0	1.30227e-05	0	9.5933e-05	0	0	8.06083e-05	0	0.00343329	0.000182876
Bacteria;__Proteobacteria;__Betaproteobacteria;__Burkholderiales;__Comamonadaceae;__	0.0106225	0.00562116	0.00576461	0.0291343	0.0137441	0.00559164	0.00441026	0.0035805	0.00711039	0.00330388	0.00341973	0.0100964	0.00478689	0.00607249	0.137483	0.0502385	0.00435244
Bacteria;__Proteobacteria;__Betaproteobacteria;__Burkholderiales;__Comamonadaceae;__Acidovorax	6.09905e-05	5.47515e-05	1.22651e-05	0.000280403	4.41526e-05	2.83599e-05	3.05208e-05	4.49435e-05	3.90681e-05	7.50881e-05	1.69294e-05	3.38238e-05	0.000126999	0	0.00290962	0.00881111	0
Bacteria;__Proteobacteria;__Betaproteobacteria;__Burkholderiales;__Comamonadaceae;__Albidiferax	0.0278422	0.0133685	0.0167603	0.00652282	0.0404249	0.00828583	0.0178318	0.0230635	0.0119548	0.0402144	0.0126237	0.0142736	0.0408937	0.0174383	0.0126853	0.00549935	0.0184339
Bacteria;__Proteobacteria;__Betaproteobacteria;__Burkholderiales;__Comamonadaceae;__Aquabacterium	2.03302e-05	0	0	4.59677e-06	0	0	0	0	0	0	0	0	0	0	0.000213629	0	0
Bacteria;__Proteobacteria;__Betaproteobacteria;__Burkholderiales;__Comamonadaceae;__Aquincola	0.000996178	0.00232694	0.000735907	0.00044129	9.46128e-05	0.000217426	0.00311313	0.000801492	0.000208363	0.000464608	0.00392761	0.00319635	0.000214921	0.000832953	0	0	0.000365751
Bacteria;__Proteobacteria;__Betaproteobacteria;__Burkholderiales;__Comamonadaceae;__BAL58_marine_group	1.01651e-05	0	0	9.19354e-06	0	0	0	0	0	1.4079e-05	0	0	1.95383e-05	0	0	0	0
Bacteria;__Proteobacteria;__Betaproteobacteria;__Burkholderiales;__Comamonadaceae;__Caenimonas	0	9.12525e-06	0	4.59677e-06	6.30752e-06	0	0	0	5.20908e-05	0	0	2.53678e-05	0	0	3.84532e-05	1.51916e-05	0
Bacteria;__Proteobacteria;__Betaproteobacteria;__Burkholderiales;__Comamonadaceae;__Caldimonas	0	0	0	0	0	0	0	0	0	4.69301e-06	0	0	0	0	0	0	0
Bacteria;__Proteobacteria;__Betaproteobacteria;__Burkholderiales;__Comamonadaceae;__Chlorochromatium	0.0176669	0.00435275	0.00821763	0.0105726	0.0058723	0.00282181	0.00198385	0.00343818	0.0043626	0.00376379	0.00256198	0.00717064	0.00523627	0.00467528	0.0256226	0.00028864	0.00369409
Bacteria;__Proteobacteria;__Betaproteobacteria;__Burkholderiales;__Comamonadaceae;__Comamonas	0	0	6.13256e-06	4.59677e-06	0	0	0	0	0	0	0	0	0	0.000376172	0.00527663	0	0
Bacteria;__Proteobacteria;__Betaproteobacteria;__Burkholderiales;__Comamonadaceae;__Curvibacter	0	0	1.83977e-05	0	0	9.45331e-06	0	0	2.60454e-05	0	5.64312e-06	0	0	0	0.0030378	0.00416249	0
Bacteria;__Proteobacteria;__Betaproteobacteria;__Burkholderiales;__Comamonadaceae;__Delftia	0	9.12525e-06	6.13256e-06	0	6.30752e-06	1.418e-05	0	0	0	4.69301e-06	0	0	4.88458e-05	0	2.9908e-05	0	0
Bacteria;__Proteobacteria;__Betaproteobacteria;__Burkholderiales;__Comamonadaceae;__Hydrogenophaga	0	0	0	0	0	0	0	0	0	0	0	0	0	0	4.27257e-06	0	0
Bacteria;__Proteobacteria;__Betaproteobacteria;__Burkholderiales;__Comamonadaceae;__Hylemonella	0	0	0	0	6.30752e-06	0	0	0	0	0	0	0	0	0	0	1.51916e-05	0
Bacteria;__Proteobacteria;__Betaproteobacteria;__Burkholderiales;__Comamonadaceae;__Leptothrix	0.000101651	4.56263e-05	1.22651e-05	1.83871e-05	1.2615e-05	4.72666e-06	3.05208e-05	2.24717e-05	0	5.16231e-05	6.20743e-05	9.30154e-05	3.90766e-05	2.68694e-05	0.00179021	0.00355483	0
Bacteria;__Proteobacteria;__Betaproteobacteria;__Burkholderiales;__Comamonadaceae;__Limnohabitans	0.000904692	6.38768e-05	0.000300496	0.00822362	0.000719057	0.000255239	0.000144974	0.000164793	5.20908e-05	0.000154869	2.82156e-05	0.000287502	0.00011723	5.37389e-05	0.00529799	0.0030687	0.000109725
Bacteria;__Proteobacteria;__Betaproteobacteria;__Burkholderiales;__Comamonadaceae;__Malikia	0	0	0	4.59677e-06	0	0	0	0	0	0	0	0	0	0	0	0	0
Bacteria;__Proteobacteria;__Betaproteobacteria;__Burkholderiales;__Comamonadaceae;__Methylibium	1.01651e-05	0	0	0	6.30752e-06	0	0	0	0	0	0	0	0	0	0	0	0
Bacteria;__Proteobacteria;__Betaproteobacteria;__Burkholderiales;__Comamonadaceae;__Mitsuaria	0	0	0	0	0	0	0	0	0	0	0	0	0	0	4.27257e-06	0	0
Bacteria;__Proteobacteria;__Betaproteobacteria;__Burkholderiales;__Comamonadaceae;__Paucibacter	0.00257177	0.000310259	0.000441544	0.00246387	0.000454141	0.000274146	0.000312839	0.00025468	0.000546953	0.000211185	0.000383732	0.000372062	0.000293075	0.000456781	0.00666094	0	0.000512051
Bacteria;__Proteobacteria;__Betaproteobacteria;__Burkholderiales;__Comamonadaceae;__Pelomonas	1.01651e-05	9.12525e-06	1.83977e-05	0.000147097	1.89226e-05	9.92598e-05	5.34115e-05	7.49058e-06	3.90681e-05	4.69301e-06	5.64312e-06	7.61035e-05	0	0	0.00428539	0.0151916	3.65751e-05
Bacteria;__Proteobacteria;__Betaproteobacteria;__Burkholderiales;__Comamonadaceae;__Piscinibacter	0	0	0	0	0	0	0	0	0	0	0	8.45594e-06	0	0	0	0	0
Bacteria;__Proteobacteria;__Betaproteobacteria;__Burkholderiales;__Comamonadaceae;__Polaromonas	0.122977	0.119778	0.15524	0.105542	0.15261	0.0579063	0.187077	0.0601044	0.114378	0.137397	0.129312	0.100127	0.150758	0.130424	0.0986879	0.031325	0.0789657
Bacteria;__Proteobacteria;__Betaproteobacteria;__Burkholderiales;__Comamonadaceae;__Ramlibacter	9.14857e-05	2.73758e-05	0	5.9758e-05	0	0	0	0	0	4.69301e-06	5.64312e-06	0	0	0	0.00244818	0	0
Bacteria;__Proteobacteria;__Betaproteobacteria;__Burkholderiales;__Comamonadaceae;__Rhizobacter	0.118606	0.0619696	0.146918	0.0415272	0.0781754	0.0437688	0.153672	0.0962315	0.100379	0.102861	0.16303	0.11873	0.174135	0.175726	0.0246314	0.00879592	0.141216
Bacteria;__Proteobacteria;__Betaproteobacteria;__Burkholderiales;__Comamonadaceae;__Rhodoferax	0	0	0	0	0	0	0	0	0	4.69301e-06	0	0	0	0	1.70903e-05	0	0
Bacteria;__Proteobacteria;__Betaproteobacteria;__Burkholderiales;__Comamonadaceae;__Roseateles	2.03302e-05	0	0	0	0	0	0	0	0	0	0	0	9.76915e-06	0	0	0	0
Bacteria;__Proteobacteria;__Betaproteobacteria;__Burkholderiales;__Comamonadaceae;__Rubrivivax	0	9.12525e-06	0	0	6.30752e-06	0	7.63021e-06	1.49812e-05	0	4.69301e-06	5.64312e-06	0	0	0	0	3.03831e-05	0
Bacteria;__Proteobacteria;__Betaproteobacteria;__Burkholderiales;__Comamonadaceae;__Sphaerotilus	0	0	1.22651e-05	0	3.15376e-05	4.72666e-06	1.52604e-05	0	0	4.22371e-05	1.69294e-05	8.45594e-06	7.81532e-05	0	0	0	0
Bacteria;__Proteobacteria;__Betaproteobacteria;__Burkholderiales;__Comamonadaceae;__Variovorax	0.0379259	0.0368113	0.0271488	0.0127331	0.041863	0.0131117	0.0286285	0.0102921	0.012606	0.0532656	0.0208965	0.0326907	0.072155	0.0229196	0.000128177	0.0050436	0.0246882
Bacteria;__Proteobacteria;__Betaproteobacteria;__Burkholderiales;__Comamonadaceae;__Xenophilus	0	0	0	0	0	0	0	0	2.60454e-05	0	0	0	0	0	0	0	0
Bacteria;__Proteobacteria;__Betaproteobacteria;__Burkholderiales;__Comamonadaceae;__Xylophilus	0	0	0	0.00012871	1.2615e-05	0	0	0	0	4.69301e-06	0	0	0	0	4.27257e-06	0	0
Bacteria;__Proteobacteria;__Betaproteobacteria;__Burkholderiales;__Oxalobacteraceae;__	0.00796942	0.0164985	0.00816857	0.0109863	0.010029	0.00530331	0.00931649	0.00450933	0.00941541	0.00264686	0.0145931	0.00787248	0.00224691	0.00620684	0.00402049	0.00791481	0.00713215
Bacteria;__Proteobacteria;__Betaproteobacteria;__Burkholderiales;__Oxalobacteraceae;__Actimicrobium	0.000182971	2.73758e-05	0.000202375	0.000105726	0.000170303	9.92598e-05	0.000198385	0	0.000247431	1.8772e-05	0.000282156	1.69119e-05	9.76915e-06	5.37389e-05	0.00573379	0	3.65751e-05
Bacteria;__Proteobacteria;__Betaproteobacteria;__Burkholderiales;__Oxalobacteraceae;__Collimonas	0.00139262	0.000164255	0.00168032	0.00116758	0.000346913	2.36333e-05	0.000434922	2.99623e-05	0.00199247	1.8772e-05	0.000287799	4.22797e-05	9.76915e-06	0.000161217	0.00425121	7.59578e-05	7.31502e-05
Bacteria;__Proteobacteria;__Betaproteobacteria;__Burkholderiales;__Oxalobacteraceae;__Duganella	2.03302e-05	0	6.13256e-06	0	2.52301e-05	0	0	0	0	4.69301e-06	0	0	0	2.68694e-05	0	0	0
Bacteria;__Proteobacteria;__Betaproteobacteria;__Burkholderiales;__Oxalobacteraceae;__Glaciimonas	0	0	0	0	6.30752e-06	0	0	0	0	9.38601e-06	5.64312e-06	8.45594e-06	0	0	0	0	0
Bacteria;__Proteobacteria;__Betaproteobacteria;__Burkholderiales;__Oxalobacteraceae;__Herbaspirillum	0	0	0	4.59677e-06	1.2615e-05	0	0	0	1.30227e-05	9.38601e-06	1.12862e-05	8.45594e-06	0	0	0	0	0
Bacteria;__Proteobacteria;__Betaproteobacteria;__Burkholderiales;__Oxalobacteraceae;__Herminiimonas	2.03302e-05	0	0	0.000101129	2.52301e-05	0	0	0	0	0	0	0	9.76915e-06	0	4.27257e-06	0	0
Bacteria;__Proteobacteria;__Betaproteobacteria;__Burkholderiales;__Oxalobacteraceae;__Janthinobacterium	3.04952e-05	0.000118628	4.29279e-05	0.00120435	0.000138765	5.67199e-05	1.52604e-05	2.99623e-05	2.60454e-05	4.69301e-05	0.00101012	0.000143751	3.90766e-05	0.00411102	0.00361887	0.00671467	3.65751e-05
Bacteria;__Proteobacteria;__Betaproteobacteria;__Burkholderiales;__Oxalobacteraceae;__Massilia	0.0362487	0.0298943	0.0213965	0.0265188	0.0365773	0.0110746	0.0133605	0.00955798	0.00929821	0.0311991	0.0152308	0.0231016	0.0206325	0.0431255	0.0274086	0.00618297	0.00680297
Bacteria;__Proteobacteria;__Betaproteobacteria;__Burkholderiales;__Oxalobacteraceae;__Noviherbaspirillum	0.000813206	0.00036501	9.19884e-05	0.00259718	0.000801055	3.30866e-05	3.05208e-05	5.24341e-05	6.51135e-05	7.03951e-05	0.000191866	0.000194487	0.000136768	0.000537389	4.27257e-06	0	3.65751e-05
Bacteria;__Proteobacteria;__Betaproteobacteria;__Burkholderiales;__Oxalobacteraceae;__Oxalicibacterium	0	0	0	4.59677e-06	6.30752e-06	0	0	0	0	0	0	0	0	0	0	0	0
Bacteria;__Proteobacteria;__Betaproteobacteria;__Burkholderiales;__Oxalobacteraceae;__Paucimonas	0.000121981	9.12525e-06	0	0	6.30752e-05	4.72666e-06	0	7.49058e-06	3.90681e-05	1.8772e-05	0	0	0	0	8.54515e-06	0	0
Bacteria;__Proteobacteria;__Betaproteobacteria;__Burkholderiales;__Oxalobacteraceae;__Rugamonas	0.0146784	0.00198018	0.00163739	0.00237653	0.000296453	0.000330866	0.00158708	0.000988757	0.000612067	0.000891671	0.00691846	0.000769491	0.000429843	0.0022839	0	4.55747e-05	0.000512051
Bacteria;__Proteobacteria;__Betaproteobacteria;__Burkholderiales;__Oxalobacteraceae;__Telluria	6.09905e-05	0	0	4.59677e-05	0	0	0	0	0	9.38601e-06	5.64312e-06	8.45594e-06	0	0	0	0	0
Bacteria;__Proteobacteria;__Betaproteobacteria;__Burkholderiales;__Oxalobacteraceae;__Undibacterium	0.00822355	0.00764696	0.00532306	0.0333128	0.0129304	0.00679221	0.00540982	0.00125842	0.00623787	0.00152523	0.00789472	0.00833756	0.000771763	0.00411102	0.00784017	0.00761097	0.00208478
Bacteria;__Proteobacteria;__Betaproteobacteria;__Burkholderiales;__s3t2d-1089;__	0	0	0	9.19354e-06	1.2615e-05	9.45331e-05	0	7.49058e-06	1.30227e-05	4.69301e-06	0	8.45594e-06	0	2.68694e-05	0	3.03831e-05	0
Bacteria;__Proteobacteria;__Betaproteobacteria;__Hot_Creek_32;__;Other	5.08254e-05	7.3002e-05	7.97233e-05	1.83871e-05	0.000107228	4.72666e-06	6.86719e-05	4.49435e-05	0	0.000168948	9.02899e-05	0.000109927	0.000175845	8.06083e-05	2.13629e-05	3.03831e-05	3.65751e-05
Bacteria;__Proteobacteria;__Betaproteobacteria;__Hydrogenophilales;__Hydrogenophilaceae;__Ferritrophicum	1.01651e-05	0	0	0	0	0	0	0	1.30227e-05	0	0	0	0	0	3.41806e-05	0	0
Bacteria;__Proteobacteria;__Betaproteobacteria;__Hydrogenophilales;__Hydrogenophilaceae;__Sulfuricella	0.00204318	0	1.83977e-05	5.9758e-05	9.46128e-05	0	0	7.49058e-06	1.30227e-05	0	0	0	0	0	0.00999782	0.00730714	0
Bacteria;__Proteobacteria;__Betaproteobacteria;__Hydrogenophilales;__Hydrogenophilaceae;__Thiobacillus	0.007451	0.00225394	0.00203601	0.0303433	0.00857192	0.0162928	0.00376932	0.00077153	0.0026957	0.000197106	0.00423798	0.000820227	4.88458e-05	0.00612623	0.0230933	0.0274512	0.00325518
Bacteria;__Proteobacteria;__Betaproteobacteria;__Methylophilales;__Methylophilaceae;__	0.00354761	4.56263e-05	0.000300496	4.59677e-05	0.00012615	1.418e-05	0.000167865	3.74529e-05	0.00096368	4.69301e-06	7.90037e-05	0.000177575	1.95383e-05	0	0.00182012	0	0.000182876
Bacteria;__Proteobacteria;__Betaproteobacteria;__Methylophilales;__Methylophilaceae;__Methylobacillus	0	0	6.13256e-06	0	0	0	0	0	0	0	0	0	0	0	0	0	0
Bacteria;__Proteobacteria;__Betaproteobacteria;__Methylophilales;__Methylophilaceae;__Methylophilus	6.09905e-05	0	6.13256e-06	0	0	4.72666e-06	0	0	1.30227e-05	0	0	0	0	0	1.28177e-05	0	0
Bacteria;__Proteobacteria;__Betaproteobacteria;__Methylophilales;__Methylophilaceae;__Methylotenera	0.00602789	0.00250032	0.00230584	0.0181618	0.0137441	0.0066315	0.00176258	0.00302619	0.0079178	0.00145953	0.000756178	0.00354304	0.00140676	0.00198834	0.0120017	0.0302312	0.00321861
Bacteria;__Proteobacteria;__Betaproteobacteria;__Methylophilales;__Methylophilaceae;__OM43_clade	0	0	0	0	0	0	0	7.49058e-06	0	9.38601e-06	0	0	9.76915e-06	0	0	0	3.65751e-05
Bacteria;__Proteobacteria;__Betaproteobacteria;__Methylophilales;__Methylophilaceae;__PRD01a011B	1.01651e-05	0	0	4.59677e-06	6.30752e-06	4.72666e-06	0	0	0	0	0	8.45594e-06	9.76915e-06	0	1.28177e-05	0	0
Bacteria;__Proteobacteria;__Betaproteobacteria;__Neisseriales;__Neisseriaceae;__	1.01651e-05	0	0	0	6.30752e-06	0	0	0	0	0	3.38587e-05	0	0	0	0	0	0
Bacteria;__Proteobacteria;__Betaproteobacteria;__Neisseriales;__Neisseriaceae;__Jeongeupia	4.06603e-05	0	0	0	0	0	0	0	0	0	0	0	0	0	0	0	0
Bacteria;__Proteobacteria;__Betaproteobacteria;__Neisseriales;__Neisseriaceae;__Laribacter	0	0	0	0	0	0	0	0	1.30227e-05	0	0	0	0	0	0	0	0
Bacteria;__Proteobacteria;__Betaproteobacteria;__Neisseriales;__Neisseriaceae;__Leeia	0.0013113	0.00073002	0.000153314	3.67742e-05	0	4.72666e-05	0.000946146	7.49058e-05	0.00216177	3.2851e-05	4.51449e-05	0	0	5.37389e-05	0.00209356	0.0138395	0
Bacteria;__Proteobacteria;__Betaproteobacteria;__Neisseriales;__Neisseriaceae;__Neisseria	0	0	1.22651e-05	0	0	0	0	0	0	0	0	8.45594e-06	0	0	0	0	3.65751e-05
Bacteria;__Proteobacteria;__Betaproteobacteria;__Nitrosomonadales;__Gallionellaceae;__	2.03302e-05	0	0	0	1.89226e-05	0	1.52604e-05	0	0	0	0	8.45594e-06	0	0	0.000952784	7.59578e-05	0
Bacteria;__Proteobacteria;__Betaproteobacteria;__Nitrosomonadales;__Gallionellaceae;__Candidatus_Nitrotoga	0.000630235	1.82505e-05	1.22651e-05	0.000114919	9.46128e-05	1.89066e-05	7.63021e-06	0	0	0	0	0	0	0	0.000111087	0.0108012	0
Bacteria;__Proteobacteria;__Betaproteobacteria;__Nitrosomonadales;__Gallionellaceae;__Ferriphaselus	0	0	0	0	0	0	0	0	0	0	0	0	0	0	4.27257e-05	0	0
Bacteria;__Proteobacteria;__Betaproteobacteria;__Nitrosomonadales;__Gallionellaceae;__Gallionella	4.06603e-05	0	0	0	6.30752e-06	0	7.63021e-06	0	0	0	0	0	0	0	0	0	0
Bacteria;__Proteobacteria;__Betaproteobacteria;__Nitrosomonadales;__Gallionellaceae;__Sideroxydans	0.000965683	8.21273e-05	0.000588726	0.0105726	0.0033556	0.00417837	0.000457813	2.99623e-05	6.51135e-05	2.8158e-05	0.000665888	0.000101471	0	8.06083e-05	0.00394358	0.0294868	0.000329176
Bacteria;__Proteobacteria;__Betaproteobacteria;__Nitrosomonadales;__Nitrosomonadaceae;__	0.00287672	0.00236344	0.0018643	0.00110782	0.00104705	0.00103986	0.000969037	0.00560295	0.00378961	0.000642942	0.00150107	0.00164891	0.000322382	0.00341242	0.0184746	0.0241698	0.00256026
Bacteria;__Proteobacteria;__Betaproteobacteria;__Nitrosomonadales;__Nitrosomonadaceae;__Nitrosomonas	8.13206e-05	0	0	2.75806e-05	0	0	0	0	0	0	0	0	0	0	0.00181157	0.00261295	0
Bacteria;__Proteobacteria;__Betaproteobacteria;__Nitrosomonadales;__Nitrosomonadaceae;__Nitrosospira	0.000355778	0	0	0	5.04601e-05	0	0	0	0	0	1.12862e-05	0	0	0	2.9908e-05	0	0
Bacteria;__Proteobacteria;__Betaproteobacteria;__Procabacteriales;__Procabacteriaceae;__Procabacter	1.01651e-05	0	1.22651e-05	0	0	0	0	0	0	0	0	0	9.76915e-06	0	0	0	3.65751e-05
Bacteria;__Proteobacteria;__Betaproteobacteria;__Rhodocyclales;__Rhodocyclaceae;__	0.00229731	0	1.83977e-05	0.000110323	1.2615e-05	4.72666e-06	7.63021e-06	6.74152e-05	0.0024092	4.69301e-06	5.64312e-06	0.000143751	0	2.68694e-05	4.27257e-06	0	0
Bacteria;__Proteobacteria;__Betaproteobacteria;__Rhodocyclales;__Rhodocyclaceae;__Azoarcus	0	0	0	0	0	0	7.63021e-06	0	0	0	0	0	0	0	4.27257e-06	0	0
Bacteria;__Proteobacteria;__Betaproteobacteria;__Rhodocyclales;__Rhodocyclaceae;__Candidatus_Accumulibacter	0.000193137	0	0	8.73387e-05	6.30752e-06	0	0	0	0	0	0	0	0	0	8.54515e-06	0	0
Bacteria;__Proteobacteria;__Betaproteobacteria;__Rhodocyclales;__Rhodocyclaceae;__Dechloromonas	4.06603e-05	9.12525e-06	0	0	1.2615e-05	0	0	0	3.90681e-05	9.38601e-06	5.64312e-06	8.45594e-06	0	0	4.27257e-06	0	0
Bacteria;__Proteobacteria;__Betaproteobacteria;__Rhodocyclales;__Rhodocyclaceae;__Denitratisoma	5.08254e-05	0	0	0	0	0	7.63021e-06	0	3.90681e-05	9.38601e-06	0	0	0	0	0	0	0
Bacteria;__Proteobacteria;__Betaproteobacteria;__Rhodocyclales;__Rhodocyclaceae;__Ferribacterium	0	0	0	0	0	0	0	7.49058e-06	1.30227e-05	0	0	0	0	0	0	0	0
Bacteria;__Proteobacteria;__Betaproteobacteria;__Rhodocyclales;__Rhodocyclaceae;__Georgfuchsia	0	0	0	0	0	0	0	0	0	0	0	0	9.76915e-06	0	0	0	0
Bacteria;__Proteobacteria;__Betaproteobacteria;__Rhodocyclales;__Rhodocyclaceae;__Propionivibrio	3.04952e-05	9.12525e-06	0	0	1.2615e-05	0	0	0	0	0	0	0	0	0	0	0	0
Bacteria;__Proteobacteria;__Betaproteobacteria;__Rhodocyclales;__Rhodocyclaceae;__Sterolibacterium	0	0	0	0	6.30752e-06	0	0	0	0	0	0	0	0	0	4.27257e-06	0	0
Bacteria;__Proteobacteria;__Betaproteobacteria;__Rhodocyclales;__Rhodocyclaceae;__Sulfuritalea	9.14857e-05	0	0	0	0	0	0	0	0	0	0	0	0	0	0	0	0
Bacteria;__Proteobacteria;__Betaproteobacteria;__Rhodocyclales;__Rhodocyclaceae;__Uliginosibacterium	0	0	0	0	0	0	0	7.49058e-06	0	0	0	0	0	0	0	0	0
Bacteria;__Proteobacteria;__Betaproteobacteria;__Rhodocyclales;__Rhodocyclaceae;__Zoogloea	1.01651e-05	0	0	1.37903e-05	1.89226e-05	2.36333e-05	0	1.49812e-05	3.90681e-05	0	0	0	0	0	4.27257e-06	1.51916e-05	0
Bacteria;__Proteobacteria;__Betaproteobacteria;__SC-I-84;__;Other	0.000386273	0.000100378	0	0	6.30752e-06	0	1.52604e-05	0	0	0	2.25725e-05	0	0	0	0	0.000759578	0
Bacteria;__Proteobacteria;__Betaproteobacteria;__TRA3-20;__;Other	0.000182971	0	0	4.59677e-06	1.2615e-05	9.45331e-06	7.63021e-06	0	1.30227e-05	4.69301e-06	2.25725e-05	8.45594e-06	0	0	0.000628068	0.00867438	0
Bacteria;__Proteobacteria;__Deltaproteobacteria;__Bdellovibrionales;__Bacteriovoracaceae;__Bacteriovorax	0.000172806	3.6501e-05	6.13256e-06	0.000183871	6.30752e-05	9.45331e-06	0	1.49812e-05	0	2.3465e-05	0	3.38238e-05	0	0	0	0	7.31502e-05
Bacteria;__Proteobacteria;__Deltaproteobacteria;__Bdellovibrionales;__Bacteriovoracaceae;__Peredibacter	0.000203302	0	0	0	0	0	0	0	0	0	0	0	0	0	0	0	0
Bacteria;__Proteobacteria;__Deltaproteobacteria;__Bdellovibrionales;__Bdellovibrionaceae;__Bdellovibrio	0.00200252	0.000620517	0.000165579	0.00264314	0.000895667	0.000439579	6.10417e-05	0.000232208	0.000208363	0.000539696	5.07881e-05	0.000693387	0.000527534	0.000161217	0.00056398	0	0.000402326
Bacteria;__Proteobacteria;__Deltaproteobacteria;__Bdellovibrionales;__Bdellovibrionaceae;__OM27_clade	4.06603e-05	0	0	0	0	0	0	0	0	0	0	0	0	0	0	0	0
Bacteria;__Proteobacteria;__Deltaproteobacteria;__Desulfarculales;__Desulfarculaceae;__	0	0	6.13256e-06	0	0	0	0	7.49058e-06	0	0	1.12862e-05	8.45594e-06	0	0	0	1.51916e-05	0
Bacteria;__Proteobacteria;__Deltaproteobacteria;__Desulfarculales;__Desulfarculaceae;__Desulfarculus	0	0	0	0	0	0	0	0	0	4.69301e-06	0	0	0	0	0	0	0
Bacteria;__Proteobacteria;__Deltaproteobacteria;__Desulfobacterales;__Desulfobacteraceae;__Desulfonema	7.11556e-05	3.6501e-05	4.90605e-05	0	9.46128e-05	0	4.57813e-05	1.49812e-05	2.60454e-05	1.8772e-05	1.12862e-05	0	4.88458e-05	0	0	0	0
Bacteria;__Proteobacteria;__Deltaproteobacteria;__Desulfobacterales;__Desulfobacteraceae;__Sva0081_sediment_group	0	0	0	0	0	0	0	0	0	0	0	0	9.76915e-06	0	0	0	0
Bacteria;__Proteobacteria;__Deltaproteobacteria;__Desulfobacterales;__Desulfobulbaceae;__Desulfobulbus	4.06603e-05	0	0	0	0	0	0	0	0	4.69301e-06	0	0	0	0	4.27257e-06	0	0
Bacteria;__Proteobacteria;__Deltaproteobacteria;__Desulfobacterales;__Desulfobulbaceae;__Desulfocapsa	0.000721721	0	1.22651e-05	0.000919354	6.30752e-05	0	0	0	0	0	0	0	0	0	0	0	7.31502e-05
Bacteria;__Proteobacteria;__Deltaproteobacteria;__Desulfobacterales;__Desulfobulbaceae;__Desulfurivibrio	0	0	0	0	1.89226e-05	0	0	0	0	0	0	0	0	0	0	0	0
Bacteria;__Proteobacteria;__Deltaproteobacteria;__Desulfobacterales;__Nitrospinaceae;__Nitrospina	0	9.12525e-06	0	0	0	0	0	0	0	0	0	8.45594e-06	0	0	0	0	0
Bacteria;__Proteobacteria;__Deltaproteobacteria;__Desulfovibrionales;__Desulfohalobiaceae;__Desulfothermus	0	9.12525e-06	6.13256e-06	0	0	0	7.63021e-06	0	0	0	0	0	0	0	0	0	0
Bacteria;__Proteobacteria;__Deltaproteobacteria;__Desulfovibrionales;__Desulfohalobiaceae;__Desulfovermiculus	0	0	0	0	0	0	1.52604e-05	0	0	0	5.64312e-06	0	9.76915e-06	0	0	0	0
Bacteria;__Proteobacteria;__Deltaproteobacteria;__Desulfovibrionales;__Desulfovibrionaceae;__Desulfovibrio	0	9.12525e-06	6.13256e-06	1.83871e-05	1.2615e-05	0	7.63021e-06	0	1.30227e-05	4.69301e-06	5.64312e-06	2.53678e-05	9.76915e-06	0	0	0	0
Bacteria;__Proteobacteria;__Deltaproteobacteria;__Desulfuromonadales;__AKYG597;__	0	0	0	0	0	0	0	7.49058e-06	0	0	0	0	0	0	0	0	0
Bacteria;__Proteobacteria;__Deltaproteobacteria;__Desulfuromonadales;__BVA18;__	0.000172806	0	6.13256e-06	0.00137443	0.000208148	9.45331e-06	5.34115e-05	1.49812e-05	0	0	5.07881e-05	8.45594e-06	9.76915e-06	0	4.27257e-06	0	0
Bacteria;__Proteobacteria;__Deltaproteobacteria;__Desulfuromonadales;__Desulfuromonadaceae;__Desulfuromonas	1.01651e-05	0	0	8.73387e-05	0	0	0	0	0	0	0	0	0	0	0	0	0
Bacteria;__Proteobacteria;__Deltaproteobacteria;__Desulfuromonadales;__Desulfuromonadaceae;__Pelobacter	4.06603e-05	0	6.13256e-06	0.000928548	9.46128e-05	0	7.63021e-06	0	1.30227e-05	0	0	8.45594e-06	0	2.68694e-05	0	0	0
Bacteria;__Proteobacteria;__Deltaproteobacteria;__Desulfuromonadales;__GR-WP33-58;__	1.01651e-05	0	0	0	0	4.72666e-06	0	0	0	4.69301e-06	0	0	0	0	0	1.51916e-05	0
Bacteria;__Proteobacteria;__Deltaproteobacteria;__Desulfuromonadales;__Geobacteraceae;__Geobacter	0.000193137	0	0.000122651	0.000864193	6.93827e-05	2.83599e-05	1.52604e-05	5.24341e-05	0.00014325	6.10091e-05	1.69294e-05	3.38238e-05	0	0	0	0	0
Bacteria;__Proteobacteria;__Deltaproteobacteria;__Desulfuromonadales;__M20-Pitesti;__	0.000518419	0	0	0	6.30752e-06	4.72666e-06	0	0	0	0	5.64312e-06	0	0	0	0	0	0
Bacteria;__Proteobacteria;__Deltaproteobacteria;__GR-WP33-30;__;Other	1.01651e-05	0	0	0	0	0	7.63021e-06	7.49058e-06	0	0	0	0	0	0	0	0	0
Bacteria;__Proteobacteria;__Deltaproteobacteria;__Myxococcales;__;Other	0.000691226	0.000100378	6.74582e-05	4.59677e-05	3.78451e-05	0	3.8151e-05	0.000232208	0.00014325	8.91671e-05	0	8.45594e-06	1.95383e-05	5.37389e-05	0.00247382	0.00297755	7.31502e-05
Bacteria;__Proteobacteria;__Deltaproteobacteria;__Myxococcales;__0319-6G20;__	0.00179922	0.0016243	0.000729775	0.000376935	0.000372143	0.0090421	0.000396771	0.00142321	0.00134134	0.000248729	0.000191866	0.00157281	0.000380997	0.000161217	0	0.00236988	0.000329176
Bacteria;__Proteobacteria;__Deltaproteobacteria;__Myxococcales;__Cystobacteraceae;__	0	9.12525e-06	0	0	0	0	0	0	0	0	1.12862e-05	0	0	0	0	0	0
Bacteria;__Proteobacteria;__Deltaproteobacteria;__Myxococcales;__Cystobacteraceae;__Anaeromyxobacter	0.000304952	1.82505e-05	6.13256e-06	4.13709e-05	6.30752e-05	4.72666e-06	0	0	0	4.69301e-06	0	8.45594e-06	0	0	0	0.000835536	0
Bacteria;__Proteobacteria;__Deltaproteobacteria;__Myxococcales;__Haliangiaceae;__Haliangium	0.00108766	0.000136879	7.97233e-05	4.59677e-05	5.04601e-05	2.36333e-05	9.15625e-05	0.000172283	0.000260454	5.63161e-05	3.95018e-05	9.30154e-05	9.76915e-06	5.37389e-05	0	0	0
Bacteria;__Proteobacteria;__Deltaproteobacteria;__Myxococcales;__Phaselicystidaceae;__Phaselicystis	2.03302e-05	0	0	0	0	0	0	0	0	0	0	0	0	0	0	0	0
Bacteria;__Proteobacteria;__Deltaproteobacteria;__Myxococcales;__Polyangiaceae;__Byssovorax	0.000498089	9.12525e-06	6.13256e-05	4.59677e-05	0.000327991	0	0.000213646	2.99623e-05	0.000638112	4.69301e-05	4.51449e-05	0.000388973	1.95383e-05	0	0	0	0
Bacteria;__Proteobacteria;__Deltaproteobacteria;__Myxococcales;__Polyangiaceae;__Sorangium	0.00121981	0.000146004	0.000220772	0.000197661	0.000145073	0.000311959	0.000122083	0.00026217	0.000351613	9.85531e-05	4.51449e-05	0.000177575	9.76915e-05	2.68694e-05	0	0.00680582	0.000182876
Bacteria;__Proteobacteria;__Deltaproteobacteria;__Myxococcales;__Sandaracinaceae;__	3.04952e-05	0	0	0	0	0	0	0	0	0	0	0	0	0	0	0	0
Bacteria;__Proteobacteria;__Deltaproteobacteria;__Myxococcales;__Sandaracinaceae;__Sandaracinus	4.06603e-05	0	0	0	0	0	0	0	0	0	0	0	0	0	0	0.000136724	0
Bacteria;__Proteobacteria;__Deltaproteobacteria;__Myxococcales;__VHS-B3-70;__	0	9.12525e-06	6.13256e-06	0	6.30752e-06	0	7.63021e-06	0	0	1.4079e-05	0	0	0	0	0	0	0
Bacteria;__Proteobacteria;__Deltaproteobacteria;__Myxococcales;__mle1-27;__	0	0	6.13256e-06	0	6.30752e-06	0	7.63021e-06	7.49058e-06	2.60454e-05	4.69301e-06	0	0	0	0	0.0015894	0	0
Bacteria;__Proteobacteria;__Deltaproteobacteria;__Rs-K70_termite_group;__;Other	0	0.000237257	6.13256e-06	0	0	0.000694819	0	5.24341e-05	0.00019534	1.8772e-05	3.95018e-05	1.69119e-05	9.76915e-06	0	0	0	3.65751e-05
Bacteria;__Proteobacteria;__Deltaproteobacteria;__Sh765B-TzT-29;__;Other	5.08254e-05	1.82505e-05	3.06628e-05	0	1.2615e-05	4.72666e-06	4.57813e-05	0	0	9.38601e-06	0	4.22797e-05	1.95383e-05	0	0	0	0
Bacteria;__Proteobacteria;__Deltaproteobacteria;__Syntrophobacterales;__Syntrophaceae;__Desulfobacca	0.000609905	0.000465388	0.000392484	6.43548e-05	0.000681212	8.50798e-05	0.000213646	0.00012734	0.000156272	0.000779039	0.00016365	0.000186031	0.00092807	8.06083e-05	0	0	0.000292601
Bacteria;__Proteobacteria;__Deltaproteobacteria;__Syntrophobacterales;__Syntrophaceae;__Smithella	0	0	0	0	0	4.72666e-06	0	0	0	0	0	0	0	0	4.27257e-06	0	0
Bacteria;__Proteobacteria;__Epsilonproteobacteria;__Campylobacterales;__Campylobacteraceae;__Arcobacter	7.11556e-05	1.82505e-05	5.51931e-05	1.83871e-05	3.78451e-05	3.78133e-05	5.34115e-05	1.49812e-05	0.000104182	3.2851e-05	1.69294e-05	2.53678e-05	7.81532e-05	0	5.9816e-05	0	0
Bacteria;__Proteobacteria;__Epsilonproteobacteria;__Campylobacterales;__Campylobacteraceae;__Sulfurospirillum	0	0	0	0	0	0	0	0	1.30227e-05	0	0	0	0	0	0	0	0
Bacteria;__Proteobacteria;__Epsilonproteobacteria;__Campylobacterales;__Campylobacteraceae;__Thiofractor	0	0	0	9.19354e-06	6.30752e-06	0	0	0	0	0	0	0	0	0	0	0	0
Bacteria;__Proteobacteria;__Epsilonproteobacteria;__Campylobacterales;__Helicobacteraceae;__	0	0	6.13256e-06	0	0	0	0	0	0	0	0	0	9.76915e-06	0	0	0	0
Bacteria;__Proteobacteria;__Epsilonproteobacteria;__Campylobacterales;__Helicobacteraceae;__Sulfuricurvum	0	0	0	0.00107105	0.00010092	0	7.63021e-06	0	0	0	0	0	0	0	0.00176457	0.00789961	0
Bacteria;__Proteobacteria;__Epsilonproteobacteria;__Campylobacterales;__Helicobacteraceae;__Sulfurimonas	0	0	0	0	6.30752e-06	0	0	0	1.30227e-05	0	0	0	0	0	0	0	0
Bacteria;__Proteobacteria;__Epsilonproteobacteria;__Nautiliales;__Nautiliaceae;__Nitratifractor	1.01651e-05	0	0	0	0	0	0	0	0	0	0	0	0	0	0	0	0
Bacteria;__Proteobacteria;__Gammaproteobacteria;__1013-28-CG33;__;Other	0	0	0	0	0	0	0	0	0	0	0	0	0	0	0	7.59578e-05	0
Bacteria;__Proteobacteria;__Gammaproteobacteria;__Acidithiobacillales;__Acidithiobacillaceae;__Acidithiobacillus	0	0	6.13256e-06	0	6.30752e-06	0	1.52604e-05	0	0	9.38601e-06	0	0	0	0	0	0	0
Bacteria;__Proteobacteria;__Gammaproteobacteria;__Acidithiobacillales;__KCM-B-112;__	2.03302e-05	0	0	0	0	0	0	0	0	4.69301e-06	0	0	0	0	0	0	0
Bacteria;__Proteobacteria;__Gammaproteobacteria;__Aeromonadales;__Aeromonadaceae;__Tolumonas	0	9.12525e-06	0	0	0	0	7.63021e-06	7.49058e-06	0	0	0	0	0	0	0	0	0
Bacteria;__Proteobacteria;__Gammaproteobacteria;__Alteromonadales;__Pseudoalteromonadaceae;__Pseudoalteromonas	0	0	0	0	0	0	0	0	0	0	1.12862e-05	0	0	0	0	0	0
Bacteria;__Proteobacteria;__Gammaproteobacteria;__BD72BR169;__;Other	2.03302e-05	0	0	0	0	0	0	0	0	0	0	0	0	0	0	0	0
Bacteria;__Proteobacteria;__Gammaproteobacteria;__Chromatiales;__Ectothiorhodospiraceae;__Acidiferrobacter	0	0	0	0	0	0	7.63021e-06	0	2.60454e-05	0	0	0	0	0	0	0.00692735	0
Bacteria;__Proteobacteria;__Gammaproteobacteria;__Chromatiales;__Ectothiorhodospiraceae;__Halorhodospira	0	0	0	0	6.30752e-06	4.72666e-06	0	0	0	0	0	0	0	0	0	0	0
Bacteria;__Proteobacteria;__Gammaproteobacteria;__Chromatiales;__Ectothiorhodospiraceae;__Thioalkalispira	0	0	0	4.59677e-06	0	0	0	0	0	0	0	0	0	0	0	0	0
Bacteria;__Proteobacteria;__Gammaproteobacteria;__Enterobacteriales;__Enterobacteriaceae;__	0	0	6.13256e-06	0	0	0	0	0	0	0	0	0	0	0	0	0	0
Bacteria;__Proteobacteria;__Gammaproteobacteria;__Enterobacteriales;__Enterobacteriaceae;__Arsenophonus	0	0	6.13256e-06	0	0	0	0	0	0	0	0	0	0	0	0	0	0
Bacteria;__Proteobacteria;__Gammaproteobacteria;__Enterobacteriales;__Enterobacteriaceae;__Brenneria	0	0	0	0	0	0	0	0	0	0	0	0	0	0	4.27257e-06	0	0
Bacteria;__Proteobacteria;__Gammaproteobacteria;__Enterobacteriales;__Enterobacteriaceae;__Candidatus_Carsonella	0	0	0	0	1.2615e-05	0	0	0	0	0	0	8.45594e-06	9.76915e-06	0	0	0	0
Bacteria;__Proteobacteria;__Gammaproteobacteria;__Enterobacteriales;__Enterobacteriaceae;__Citrobacter	3.04952e-05	9.12525e-06	6.13256e-06	4.59677e-06	1.2615e-05	4.72666e-06	7.63021e-06	0	3.90681e-05	0	0	8.45594e-06	1.95383e-05	0	4.27257e-06	0	0
Bacteria;__Proteobacteria;__Gammaproteobacteria;__Enterobacteriales;__Enterobacteriaceae;__Enterobacter	0.000172806	0.000264632	0.000159447	0.000234435	0.000220763	0.000103986	0.000335729	0.000179774	0.000273477	0.000136097	0.000208795	0.000169119	0.000185614	8.06083e-05	0.000123905	0	3.65751e-05
Bacteria;__Proteobacteria;__Gammaproteobacteria;__Enterobacteriales;__Enterobacteriaceae;__Erwinia	0	0	0	0	0	0	1.52604e-05	7.49058e-06	1.30227e-05	0	0	0	0	0	0	0	0
Bacteria;__Proteobacteria;__Gammaproteobacteria;__Enterobacteriales;__Enterobacteriaceae;__Escherichia-Shigella	0	0	0	0	0	0	7.63021e-06	0	0	0	0	0	0	0	0	0	0
Bacteria;__Proteobacteria;__Gammaproteobacteria;__Enterobacteriales;__Enterobacteriaceae;__Ewingella	0	0	0	0	0	0	0	0	0	0	0	0	0	0	8.11789e-05	0	0
Bacteria;__Proteobacteria;__Gammaproteobacteria;__Enterobacteriales;__Enterobacteriaceae;__Klebsiella	3.04952e-05	0	2.45302e-05	1.37903e-05	2.52301e-05	1.89066e-05	7.63021e-06	0	6.51135e-05	9.38601e-06	2.82156e-05	4.22797e-05	9.76915e-06	0	4.69983e-05	0	0
Bacteria;__Proteobacteria;__Gammaproteobacteria;__Enterobacteriales;__Enterobacteriaceae;__Pantoea	1.01651e-05	0	0	0	0	0	0	0	0	0	0	8.45594e-06	0	2.68694e-05	4.27257e-06	0	0
Bacteria;__Proteobacteria;__Gammaproteobacteria;__Enterobacteriales;__Enterobacteriaceae;__Pectobacterium	0	0	0	0	0	0	0	0	0	0	0	0	0	0	4.27257e-06	0	0
Bacteria;__Proteobacteria;__Gammaproteobacteria;__Enterobacteriales;__Enterobacteriaceae;__Rahnella	0	0	0	0	0	0	0	0	0	0	0	0	0	0.00115539	0.00547317	0	0
Bacteria;__Proteobacteria;__Gammaproteobacteria;__Enterobacteriales;__Enterobacteriaceae;__Raoultella	1.01651e-05	0	0	0	0	0	0	0	1.30227e-05	0	0	8.45594e-06	0	0	4.27257e-06	0	0
Bacteria;__Proteobacteria;__Gammaproteobacteria;__Enterobacteriales;__Enterobacteriaceae;__Salmonella	0	9.12525e-06	0	0	0	0	0	7.49058e-06	0	4.69301e-06	1.12862e-05	0	0	0	4.27257e-06	0	0
Bacteria;__Proteobacteria;__Gammaproteobacteria;__Enterobacteriales;__Enterobacteriaceae;__Tatumella	0	0	0	0	0	0	7.63021e-06	0	0	0	0	0	0	0	8.54515e-06	0	0
Bacteria;__Proteobacteria;__Gammaproteobacteria;__Gammaproteobacteria_Incertae_Sedis;__Unknown_Family;__Arenicella	3.04952e-05	0	0	0	6.30752e-06	0	0	0	0	0	0	0	0	0	2.13629e-05	0.00168626	0
Bacteria;__Proteobacteria;__Gammaproteobacteria;__Gammaproteobacteria_Incertae_Sedis;__Unknown_Family;__Sedimenticola	0	0	0	0	0	0	0	0	0	0	0	0	0	0	0	1.51916e-05	0
Bacteria;__Proteobacteria;__Gammaproteobacteria;__Gammaproteobacteria_Incertae_Sedis;__Unknown_Family;__Thiohalorhabdus	1.01651e-05	0.00017338	0	3.21774e-05	0.000201841	0.00137546	0.000572266	0.00109362	0	9.38601e-06	0.00101012	0.0019956	4.88458e-05	0	0	0	0.0001463
Bacteria;__Proteobacteria;__Gammaproteobacteria;__HOC36;__;Other	0.000162641	0.00103115	0.000509003	4.59677e-06	0.000346913	8.98065e-05	0.00125898	0.000104868	0.000260454	8.91671e-05	0.000338587	0.00111618	8.79224e-05	0.000241825	0	0	0
Bacteria;__Proteobacteria;__Gammaproteobacteria;__Legionellales;__Coxiellaceae;__	2.03302e-05	2.73758e-05	0.00021464	0	1.2615e-05	0	4.57813e-05	3.74529e-05	0	0.000159562	0	1.69119e-05	0.000185614	2.68694e-05	0	0	0
Bacteria;__Proteobacteria;__Gammaproteobacteria;__Legionellales;__Coxiellaceae;__Aquicella	9.14857e-05	0	0	0	6.30752e-06	0	7.63021e-06	0	0	0	0	8.45594e-06	9.76915e-06	0	0	0.000820345	0
Bacteria;__Proteobacteria;__Gammaproteobacteria;__Legionellales;__Coxiellaceae;__Coxiella	6.09905e-05	0.000264632	7.35907e-05	0	0.000182918	0	3.05208e-05	0.000179774	1.30227e-05	0.00202269	1.69294e-05	1.69119e-05	0.00141653	8.06083e-05	0	3.03831e-05	0
Bacteria;__Proteobacteria;__Gammaproteobacteria;__Legionellales;__Legionellaceae;__Legionella	3.04952e-05	0	1.22651e-05	0	2.52301e-05	0	0	0	0	9.38601e-06	2.25725e-05	0	0	0	0	0	0
Bacteria;__Proteobacteria;__Gammaproteobacteria;__NKB5;__;Other	1.01651e-05	0	0	0	3.15376e-05	4.72666e-06	7.63021e-06	0	0	3.2851e-05	0	2.53678e-05	1.95383e-05	0	0	0	0
Bacteria;__Proteobacteria;__Gammaproteobacteria;__Oceanospirillales;__Alcanivoracaceae;__Alcanivorax	0	0	0	0	0	0	0	0	0	0	0	0	9.76915e-06	0	0	0	0
Bacteria;__Proteobacteria;__Gammaproteobacteria;__Oceanospirillales;__Oceanospirillaceae;__Marinobacterium	0	9.12525e-06	0	0	0	9.45331e-06	0	0	0	0	0	0	0	0	0	0	0
Bacteria;__Proteobacteria;__Gammaproteobacteria;__Order_Incertae_Sedis;__Family_Incertae_Sedis;__Marinicella	0	0	0	0	6.30752e-06	0	0	0	0	0	0	8.45594e-06	0	0	0	0	0
Bacteria;__Proteobacteria;__Gammaproteobacteria;__Pasteurellales;__Pasteurellaceae;__Aggregatibacter	0	0	0	0	0	0	0	0	0	0	0	0	0	0	0.000901513	0	0
Bacteria;__Proteobacteria;__Gammaproteobacteria;__Pseudomonadales;__Moraxellaceae;__	0	0	0	0	0	0	7.63021e-06	0	0	0	0	0	0	0	0.00161076	0.0132926	0
Bacteria;__Proteobacteria;__Gammaproteobacteria;__Pseudomonadales;__Moraxellaceae;__Acinetobacter	2.03302e-05	0	6.13256e-06	4.59677e-06	0	0	0	0	1.30227e-05	9.38601e-06	5.64312e-06	0	0	0.000107478	0.00031617	0	0
Bacteria;__Proteobacteria;__Gammaproteobacteria;__Pseudomonadales;__Moraxellaceae;__Alkanindiges	0	0	0	0.000689516	0.000157688	0	0	0	0	5.63161e-05	5.64312e-06	0	9.76915e-06	0	0.0210681	0.00294716	0
Bacteria;__Proteobacteria;__Gammaproteobacteria;__Pseudomonadales;__Moraxellaceae;__Enhydrobacter	0	0	0	0	0	0	0	7.49058e-06	0	0	0	0	0	0	4.27257e-06	0	0
Bacteria;__Proteobacteria;__Gammaproteobacteria;__Pseudomonadales;__Moraxellaceae;__Perlucidibaca	0	0	0	0	0	0	0	0	0	0	0	1.69119e-05	0	0	0	0	7.31502e-05
Bacteria;__Proteobacteria;__Gammaproteobacteria;__Pseudomonadales;__Pseudomonadaceae;__Cellvibrio	0.000559079	5.47515e-05	1.83977e-05	6.89516e-05	1.89226e-05	0	0	0	0	4.69301e-06	0	0.000194487	0	0	0	0	0
Bacteria;__Proteobacteria;__Gammaproteobacteria;__Pseudomonadales;__Pseudomonadaceae;__Pseudomonas	3.04952e-05	9.12525e-06	0	0.000202258	5.04601e-05	0.000108713	0.000213646	2.24717e-05	1.30227e-05	3.2851e-05	0.000141078	2.53678e-05	0	0.000671736	0.00608414	0.00727676	0
Bacteria;__Proteobacteria;__Gammaproteobacteria;__Thiotrichales;__Piscirickettsiaceae;__Methylophaga	0	0	0	0	0	0	0	0	0	4.69301e-06	0	0	0	0	0	0	0
Bacteria;__Proteobacteria;__Gammaproteobacteria;__Thiotrichales;__Piscirickettsiaceae;__Sulfurivirga	0	0	6.13256e-06	0	0	4.72666e-06	7.63021e-06	0	0	4.69301e-06	0	0	0	0	0	0	0
Bacteria;__Proteobacteria;__Gammaproteobacteria;__Thiotrichales;__Thiotrichaceae;__	0.000111816	0	0	0	0	0	1.52604e-05	0	0	0	0	8.45594e-06	0	0	0.00209783	0.00466381	0
Bacteria;__Proteobacteria;__Gammaproteobacteria;__Thiotrichales;__Thiotrichaceae;__Candidatus_Isobeggiatoa	0.000101651	4.56263e-05	0.000153314	0	0.000138765	8.50798e-05	0.000106823	3.74529e-05	1.30227e-05	0.00014079	5.64312e-06	5.07357e-05	6.83841e-05	0.000107478	0	0	0
Bacteria;__Proteobacteria;__Gammaproteobacteria;__Thiotrichales;__Thiotrichaceae;__Methylohalomonas	0	0	0	0	0	0	0	7.49058e-06	0	0	0	0	0	0	0	0	0
Bacteria;__Proteobacteria;__Gammaproteobacteria;__Thiotrichales;__Thiotrichales_Incertae_Sedis;__Caedibacter	0	0	0	0	0	0	0	0	0	0	0	0	0	0	0	6.07663e-05	0
Bacteria;__Proteobacteria;__Gammaproteobacteria;__Thiotrichales;__Thiotrichales_Incertae_Sedis;__Candidatus_Endoecteinascidia	0	0	0	0	0	0	0	0	0	0	0	0	0	0	0	0.00227873	0
Bacteria;__Proteobacteria;__Gammaproteobacteria;__Thiotrichales;__Thiotrichales_Incertae_Sedis;__Fangia	0	0	0	0	0	0	0	0	0	0	0	0	0	0	0	1.51916e-05	0
Bacteria;__Proteobacteria;__Gammaproteobacteria;__Xanthomonadales;__;Other	0.000182971	5.47515e-05	2.45302e-05	0	1.2615e-05	0	4.57813e-05	1.49812e-05	0.000130227	2.8158e-05	0.00016365	5.07357e-05	0	5.37389e-05	0	0	0
Bacteria;__Proteobacteria;__Gammaproteobacteria;__Xanthomonadales;__JTB255_marine_benthic_group;__	0	0	0	0	0	0	0	0	0	0	0	0	0	0	0	6.07663e-05	0
Bacteria;__Proteobacteria;__Gammaproteobacteria;__Xanthomonadales;__Solimonadaceae;__	2.03302e-05	0	0	0	0	0	0	0	0	0	0	0	0	0	0	0	0
Bacteria;__Proteobacteria;__Gammaproteobacteria;__Xanthomonadales;__Xanthomonadaceae;__	0.000213467	9.12525e-06	1.22651e-05	7.35483e-05	2.52301e-05	0	3.05208e-05	0.000314604	1.30227e-05	1.8772e-05	2.25725e-05	3.38238e-05	4.88458e-05	0	0	0.00903898	7.31502e-05
Bacteria;__Proteobacteria;__Gammaproteobacteria;__Xanthomonadales;__Xanthomonadaceae;__Arenimonas	0.00140278	4.56263e-05	1.22651e-05	0.000160887	0.000201841	0	7.63021e-06	0	0	3.2851e-05	0	0	2.93075e-05	2.68694e-05	0.0140909	0.00800596	3.65751e-05
Bacteria;__Proteobacteria;__Gammaproteobacteria;__Xanthomonadales;__Xanthomonadaceae;__Dokdonella	0.000335448	5.47515e-05	8.58559e-05	0.000280403	8.83052e-05	0	4.57813e-05	5.99246e-05	0.000546953	3.2851e-05	4.51449e-05	0.00138677	0	0	2.9908e-05	0	0
Bacteria;__Proteobacteria;__Gammaproteobacteria;__Xanthomonadales;__Xanthomonadaceae;__Dyella	0	0	0	0	0	0	0	0	0	0	0	0	0	2.68694e-05	0	0	0
Bacteria;__Proteobacteria;__Gammaproteobacteria;__Xanthomonadales;__Xanthomonadaceae;__Luteimonas	0	0	0	9.19354e-06	0	0	0	0	0	0	0	0	0	0	0	0	0
Bacteria;__Proteobacteria;__Gammaproteobacteria;__Xanthomonadales;__Xanthomonadaceae;__Lysobacter	0.000894527	7.3002e-05	4.29279e-05	0.00208693	3.78451e-05	0	4.57813e-05	7.49058e-06	0.000169295	2.3465e-05	7.90037e-05	9.30154e-05	9.76915e-06	5.37389e-05	8.54515e-06	0	0
Bacteria;__Proteobacteria;__Gammaproteobacteria;__Xanthomonadales;__Xanthomonadaceae;__Pseudofulvimonas	0	0	0	0	0	0	0	0	0	0	0	0	0	0	0.0028968	0	0
Bacteria;__Proteobacteria;__Gammaproteobacteria;__Xanthomonadales;__Xanthomonadaceae;__Pseudoxanthomonas	1.01651e-05	0	0	0	0	0	0	0	0	0	0	0	0	0	0	0	0
Bacteria;__Proteobacteria;__Gammaproteobacteria;__Xanthomonadales;__Xanthomonadaceae;__Rhodanobacter	0.000813206	0.000337634	0.000306628	0.0012825	0.000605522	0.000283599	0.000465443	0.000471907	0.00113297	0.000112632	0.000846468	0.00324708	2.93075e-05	0.00196147	0	0	0.000438901
Bacteria;__Proteobacteria;__Gammaproteobacteria;__Xanthomonadales;__Xanthomonadaceae;__Silanimonas	0	0	0	0	0	0	0	0	0	0	0	0	0	0	0	1.51916e-05	0
Bacteria;__Proteobacteria;__Gammaproteobacteria;__Xanthomonadales;__Xanthomonadaceae;__Stenotrophomonas	0.000142311	0	0	0.000119516	5.04601e-05	0	0	0	0	0	0	0	0	2.68694e-05	2.13629e-05	0.00151916	0
Bacteria;__Proteobacteria;__Gammaproteobacteria;__Xanthomonadales;__Xanthomonadaceae;__Thermomonas	0.000182971	0	0	6.89516e-05	5.04601e-05	4.72666e-06	0	0	1.30227e-05	0	0	8.45594e-06	0	0	4.27257e-06	0	0
Bacteria;__Proteobacteria;__Gammaproteobacteria;__Xanthomonadales;__Xanthomonadaceae;__Xanthomonas	0.000182971	9.12525e-06	2.45302e-05	5.51613e-05	1.89226e-05	4.72666e-06	5.34115e-05	1.49812e-05	0	4.69301e-06	1.12862e-05	8.45594e-06	0	0	0	0	3.65751e-05
Bacteria;__Proteobacteria;__Gammaproteobacteria;__Xanthomonadales;__Xanthomonadaceae;__Xylella	0	0	0	0	6.30752e-06	0	0	0	0	0	0	0	0	0	0	0	0
Bacteria;__Proteobacteria;__Gammaproteobacteria;__Xanthomonadales;__Xanthomonadales_Incertae_Sedis;__Candidatus_Competibacter	0	9.12525e-06	0	0	1.2615e-05	0	0	7.49058e-06	0	9.38601e-06	0	8.45594e-06	9.76915e-06	0	0	0	0
Bacteria;__Proteobacteria;__Gammaproteobacteria;__Xanthomonadales;__Xanthomonadales_Incertae_Sedis;__Steroidobacter	0.000264292	0	0	0	1.2615e-05	0	0	7.49058e-06	0	0	3.38587e-05	0	0	0	0	0	7.31502e-05
Bacteria;__Proteobacteria;__SC3-20;__;Other;Other	0	0	0	0	0	0	0	0	0	0	0	0	0	0	0.00379404	0.00993528	0
Bacteria;__Proteobacteria;__TA18;__;Other;Other	0	0	0	0	6.30752e-06	0	0	0	0	0	0	0	0	0	0.00405894	0	0
Bacteria;__SHA-109;__;Other;Other;Other	0	1.82505e-05	2.45302e-05	0	0	3.30866e-05	0	7.49058e-06	0	0	0	8.45594e-05	0	0	0	0	0.000109725
Bacteria;__SM2F11;__;Other;Other;Other	6.09905e-05	2.73758e-05	0	4.59677e-06	0	6.14465e-05	0	0.000936323	5.20908e-05	4.22371e-05	0	4.22797e-05	9.76915e-06	0	0	0	0
Bacteria;__Spirochaetae;__Spirochaetes;__Spirochaetales;__Leptospiraceae;__Turneriella	0	0	6.13256e-06	0	0	0	0	0	0	0	0	0	0	0	0	0	0
Bacteria;__Spirochaetae;__Spirochaetes;__Spirochaetales;__PL-11B10;__	0	0	0	0	0	0	0	0	0	4.69301e-06	0	0	0	0	0	0	0
Bacteria;__Spirochaetae;__Spirochaetes;__Spirochaetales;__Spirochaetaceae;__	0	0	0	9.19354e-06	3.78451e-05	4.72666e-06	7.63021e-06	0	0	0	5.64312e-06	2.53678e-05	0	0	8.54515e-06	0	0
Bacteria;__Spirochaetae;__Spirochaetes;__Spirochaetales;__Spirochaetaceae;__Spirochaeta	0	0	0	0	0	0	0	7.49058e-06	0	0	0	0	0	0	0	0	0
Bacteria;__Spirochaetae;__Spirochaetes;__Spirochaetales;__Spirochaetaceae;__Treponema	0	0	0	0	0	0	0	0	0	4.69301e-06	0	0	0	0	0	0	0
Bacteria;__Synergistetes;__Synergistia;__Synergistales;__Synergistaceae;__	0	0	0	0	0	0	0	0	1.30227e-05	0	0	0	0	0	0	0	0
Bacteria;__TM6;__;Other;Other;Other	0.000304952	0.000118628	0.000220772	7.35483e-05	0.000315376	9.45331e-06	9.91927e-05	6.74152e-05	3.90681e-05	0.000305045	1.12862e-05	4.22797e-05	0.000146537	0	0	0	0
Bacteria;__Thermotogae;__Thermotogae;__Thermotogales;__Thermotogaceae;__GAL15	0	0	0	0	0	0	0	0	0	4.69301e-06	0	0	0	0	0	0	0
Bacteria;__Verrucomicrobia;__OPB35_soil_group;__;Other;Other	0.000457429	0	0	5.51613e-05	6.93827e-05	0	0	7.49058e-06	0	0	1.12862e-05	0	1.95383e-05	0	0	0.00369155	0
Bacteria;__Verrucomicrobia;__OPB35_soil_group;__Unknown_Order;__Unknown_Family;__Pedosphaera	2.03302e-05	0	0	3.21774e-05	0	0	0	0	0	0	0	0	0	0	0	0	0
Bacteria;__Verrucomicrobia;__Opitutae;__Opitutales;__Opitutaceae;__Opitutus	0.00118931	3.6501e-05	0	0.000983709	8.83052e-05	0	0	0	0.000182318	2.3465e-05	3.38587e-05	5.91916e-05	2.93075e-05	0	0.0019782	0.00224835	0
Bacteria;__Verrucomicrobia;__Opitutae;__Puniceicoccales;__Puniceicoccaceae;__Cerasicoccus	0	0	0	4.59677e-06	0	4.72666e-06	0	0	0	0	0	0	0	0	0	0	0
Bacteria;__Verrucomicrobia;__Opitutae;__vadinHA64;__;Other	0	0	6.13256e-06	0	0	0	0	0	0	0	0	8.45594e-06	0	0	0	0	0
Bacteria;__Verrucomicrobia;__Spartobacteria;__Chthoniobacterales;__Chthoniobacteraceae;__Chthoniobacter	7.11556e-05	0	0	0.000174677	0	0	0	0	0	0	5.64312e-06	1.69119e-05	9.76915e-06	0	0.00195257	0.00138243	0
Bacteria;__Verrucomicrobia;__Spartobacteria;__Chthoniobacterales;__DA101_soil_group;__	5.08254e-05	0	0	0	1.2615e-05	2.36333e-05	0	0	0	0	1.12862e-05	0	0	0	0	0.00218759	7.31502e-05
Bacteria;__Verrucomicrobia;__Spartobacteria;__Chthoniobacterales;__FukuN18_freshwater_group;__	3.04952e-05	9.12525e-06	0	0	0	0	0	0	0	0	0	0	0	0	0	0	0
Bacteria;__Verrucomicrobia;__Spartobacteria;__Chthoniobacterales;__LD29;__	3.04952e-05	0	0	0	5.67677e-05	0	0	0	0	0	0	0	0	0	0	0	0
Bacteria;__Verrucomicrobia;__Spartobacteria;__Chthoniobacterales;__Xiphinematobacteraceae;__Candidatus_Xiphinematobacter	0	0	6.13256e-06	0	0	0	0	0	0	0	0	0	0	0	0	0	0
Bacteria;__Verrucomicrobia;__Verrucomicrobiae;__Verrucomicrobiales;__Verrucomicrobiaceae;__	0.000945353	1.82505e-05	6.13256e-06	9.19354e-05	1.89226e-05	0	0	1.49812e-05	3.90681e-05	4.69301e-06	5.64312e-06	0	0	0	0.0039094	0.00521071	0
Bacteria;__Verrucomicrobia;__Verrucomicrobiae;__Verrucomicrobiales;__Verrucomicrobiaceae;__Prosthecobacter	0	0	6.13256e-06	0	0	0	0	0	0	0	0	0	0	0	0	0	0
Bacteria;__Verrucomicrobia;__Verrucomicrobiae;__Verrucomicrobiales;__Verrucomicrobiaceae;__Roseibacillus	0	0	0	0	0	0	0	0	0	0	0	0	0	0	4.27257e-06	0	0
Bacteria;__WCHB1-60;__;Other;Other;Other	0.000264292	0.000237257	0.000165579	0.0111518	0.00141288	0.00201828	0.000129714	2.99623e-05	0.000104182	0.000112632	0.000169294	0.000414341	7.81532e-05	0.000107478	0.00252936	0	0.000548627
Bacteria;__WD272;__;Other;Other;Other	0	0.000848649	1.22651e-05	0	3.78451e-05	4.72666e-05	6.86719e-05	0.000217227	0	3.2851e-05	0.000129792	0.00054118	3.90766e-05	0	0	0	3.65751e-05
No blast hit;Other	0.000335448	0.000164255	0.000355689	0.000202258	0.000195533	0.000259966	0.000495964	0.000239699	0.000156272	0.000333203	0.000242654	0.000346694	0.000293075	0.000429911	0.00194829	1.51916e-05	0.000475476
Others	0	3.6501e-05	2.45302e-05	2.29839e-05	8.19977e-05	1.418e-05	7.63021e-06	0	0	9.38601e-06	5.64312e-06	8.45594e-06	0	2.68694e-05	4.27257e-06	0	0
